# Supplementary material for: Molecular epidemiology and genomic dynamics of Pseudomonas aeruginosa isolates causing relapse infections
Source: Microbiol Spectr. 2023 Sep 28;11(5):e05312-22. doi: 10.1128/spectrum.05312-22 (PMC10581123; doi:10.1128/spectrum.05312-22)
Supplement: Supplemental tables — Tables S1 to S6. [file spectrum.05312-22-s0002.xlsx]

## Sheet: Supplement Table 1
Patients ID	Relapse infection	Department	Gender	Age	Times of infection	Specimen	Clinical diagnosis	Chronic lung diseases	Carbapenem resistance
GDUCM_SC_P1	1	Respiratory	Male	89	4	Sputum	Pneumonia	COPD	NA
GDUCM_SC_P2	0	Respiratory	Male	91	5	Sputum	Pneumonia	NA	CRPA
GDUCM_SC_P3	0	Dermatology	Female	66	2	Sputum	Pneumonia	NA	NA
GDUCM_SC_P4	0	Otolaryngology	Female	58	1	Wound	Pneumonia	NA	NA
GDUCM_SC_P5	0	Intensive care unit	Male	83	5	Alveolar lavage fluid	Pneumonia	NA	CRPA
GDUCM_SC_P6	0	Cardiology	Male	66	1	Sputum	Pneumonia	NA	CRPA
GDUCM_SC_P7	0	Rehabilitation	Male	73	1	Urine	Urinary tract infection	NA	NA
GDUCM_SC_P8	1	Rehabilitation	Male	65	6	Sputum	Pneumonia	None	NA
GDUCM_SC_P9	0	Rehabilitation	Male	67	7	Sputum	Pneumonia	NA	CRPA
GDUCM_SC_P10	0	Intensive care unit	Male	31	12	Alveolar lavage fluid	Pneumonia	NA	CRPA
GDUCM_SC_P11	0	Rheumatology	Male	69	1	Urine	Urinary tract infection	NA	NA
GDUCM_SC_P12	0	Intensive care unit	Male	54	2	Sputum	Pneumonia	NA	CRPA
GDUCM_SC_P13	0	Rehabilitation	Female	67	1	Sputum	Pneumonia	NA	NA
GDUCM_SC_P14	0	Intensive care unit	Female	93	1	Alveolar lavage fluid	Pneumonia	NA	NA
GDUCM_SC_P15	0	Oncology	Male	67	4	Sputum	Bloodstream infection	NA	CRPA
GDUCM_SC_P16	0	Nephrology	Male	77	1	Urine	Urinary tract infection	NA	NA
GDUCM_SC_P17	0	Cardiology	Female	59	1	Blood	Bloodstream infection	NA	NA
GDUCM_SC_P18	0	Neurology	Male	50	1	Sputum	Pneumonia	NA	NA
GDUCM_SC_P19	0	Cardiology	Male	75	1	Urine	Urinary tract infection	NA	NA
GDUCM_SC_P20	1	Intensive care unit	Male	65	2	Alveolar lavage fluid	Pneumonia	None	CRPA
GDUCM_SC_P21	1	Endocrinology	Male	65	2	Wound	Urinary tract infection	None	NA
GDUCM_SC_P22	1	Respiratory	Male	89	3	Sputum	Pneumonia	COPD,bronchiectasis, interstitial lung disease	CRPA
GDUCM_SC_P23	0	Respiratory	Male	83	1	Urine	Urinary tract infection	NA	NA
GDUCM_SC_P24	0	Intensive care unit	Male	87	3	Alveolar lavage fluid	Pneumonia	NA	CRPA
GDUCM_SC_P25	0	Respiratory	Male	88	1	Sputum	Pneumonia	NA	NA
GDUCM_SC_P26	0	Urinary surgery	Male	58	1	Sputum	Pneumonia	NA	NA
GDUCM_SC_P27	0	Rehabilitation	Female	63	1	Urine	Urinary tract infection	NA	CRPA
GDUCM_SC_P28	0	Neurology	Female	64	1	Sputum	Pneumonia	NA	NA
GDUCM_SC_P29	0	Neurology	Male	68	4	Sputum	Bloodstream infection	NA	NA
GDUCM_SC_P30	0	Neurosurgery	Female	69	4	Sputum	Pneumonia	NA	NA
GDUCM_SC_P31	1	Cardiology	Female	72	6	Blood	Pneumonia	COPD	CRPA
GDUCM_SC_P32	0	Respiratory	Male	83	1	Alveolar lavage fluid	Pneumonia	NA	NA
GDUCM_SC_P33	0	Respiratory	Male	50	1	Sputum	Pneumonia	NA	NA
GDUCM_SC_P34	1	Intensive care unit	Male	81	3	Urine	Urinary tract infection	None	NA
GDUCM_SC_P35	0	Respiratory	Male	83	1	Sputum	Pneumonia	NA	NA
GDUCM_SC_P36	0	Neurology	Male	18	1	Sputum	Pneumonia	NA	NA
GDUCM_SC_P37	1	Dermatology	Male	81	6	Wound	Pneumonia	COPD	CRPA
GDUCM_SC_P38	1	Respiratory	Female	96	5	Sputum	Pneumonia	Bronchiectasis	CRPA
GDUCM_SC_P39	0	Neurosurgery	Female	54	3	Sputum	Pneumonia	NA	CRPA
GDUCM_SC_P40	0	Respiratory	Male	94	2	Sputum	Pneumonia and BSI	NA	CRPA
GDUCM_SC_P41	0	Cardiology	Male	50	1	Sputum	Pneumonia	NA	NA
GDUCM_SC_P42	1	Respiratory	Male	95	6	Sputum	Pneumonia	Bronchiectasis	CRPA
GDUCM_SC_P43	0	Intensive care unit	Male	64	1	Sputum	Pneumonia	NA	CRPA
GDUCM_SC_P44	0	Neurosurgery	Male	58	2	Sputum	Pneumonia	NA	CRPA
GDUCM_SC_P45	0	Urinary surgery	Male	70	1	Urine	Urinary tract infection	NA	NA
GDUCM_SC_P46	1	Emergency	Male	83	2	Alveolar lavage fluid	Pneumonia	None	CRPA
GDUCM_SC_P47	0	Organ transplantation	Male	53	1	Urine	Urinary tract infection	NA	NA
GDUCM_SC_P48	0	Neurology	Male	57	4	Sputum	Pneumonia	NA	CRPA
GDUCM_SC_P49	0	Urinary surgery	Male	70	2	Urine	Urinary tract infection	NA	NA
GDUCM_SC_P50	1	Neurosurgery	Male	64	5	Sputum	Pneumonia	None	NA
GDUCM_SC_P51	1	Rehabilitation	Female	71	2	Sputum	Pneumonia	None	CRPA
GDUCM_SC_P52	0	Rehabilitation	Female	64	2	Sputum	Pneumonia	NA	NA
GDUCM_SC_P53	1	Intensive care unit	Male	92	2	Alveolar lavage fluid	Urinary tract infection	None	NA
GDUCM_SC_P54	1	Respiratory	Male	79	2	Sputum	Pneumonia	COPD	NA
GDUCM_SC_P55	0	Respiratory	Male	73	1	Urine	Urinary tract infection	NA	NA
GDUCM_SC_P56	0	Intensive care unit	Male	20	1	Sputum	Pneumonia	NA	NA
GDUCM_SC_P57	0	Dermatology	Female	53	1	Wound	Pneumonia	NA	NA
GDUCM_SC_P58	0	Respiratory	Male	55	1	Sputum	Pneumonia	NA	NA
GDUCM_SC_P59	0	Respiratory	Male	64	2	Sputum	Pneumonia	NA	CRPA
GDUCM_SC_P60	0	Nephrology	Male	84	1	Sputum	Pneumonia	NA	NA
GDUCM_SC_P61	0	Rehabilitation	Female	80	1	Sputum	Pneumonia	NA	NA
GDUCM_SC_P62	1	Urinary surgery	Male	25	3	Alveolar lavage fluid	Pneumonia	None	CRPA
GDUCM_SC_P63	0	Rehabilitation	Male	51	1	Urine	Urinary tract infection	NA	NA
GDUCM_SC_P64	0	Dermatology	Male	82	1	Wound	Pneumonia	NA	NA
GDUCM_SC_P65	0	Urinary surgery	Female	83	1	Urine	Urinary tract infection	NA	NA
GDUCM_SC_P66	0	Respiratory	Female	79	4	Sputum	Pneumonia	NA	CRPA
GDUCM_SC_P67	1	Respiratory	Female	87	2	Sputum	Pneumonia	COPD	NA
GDUCM_SC_P68	1	Intensive care unit	Female	82	3	Alveolar lavage fluid	Pneumonia	Interstitial lung disease	CRPA
GDUCM_SC_P69	0	Rheumatology	Male	11	1	Urine	Urinary tract infection	NA	NA
GDUCM_SC_P70	1	Rehabilitation	Male	66	4	Sputum	Pneumonia	None	CRPA
GDUCM_SC_P71	0	Respiratory	Male	67	2	Alveolar lavage fluid	Pneumonia	NA	CRPA
GDUCM_SC_P72	1	Intensive care unit	Male	71	7	Alveolar lavage fluid	Pneumonia	None	CRPA
GDUCM_SC_P73	0	Respiratory	Male	84	1	Urine	Urinary tract infection	NA	NA
GDUCM_SC_P74	0	Respiratory	Male	68	1	Sputum	Pneumonia	NA	NA
GDUCM_SC_P75	0	Hepatology	Male	45	1	Blood	Pneumonia	NA	NA
GDUCM_SC_P76	0	Rheumatology	Female	36	1	Sputum	Pneumonia	NA	NA
GDUCM_SC_P77	0	Neurosurgery	Male	83	1	Sputum	Pneumonia	NA	CRPA
GDUCM_SC_P78	0	Respiratory	Male	66	4	Sputum	Pneumonia	NA	CRPA
GDUCM_SC_P79	0	Rehabilitation	Male	58	1	Sputum	Pneumonia	NA	NA
GDUCM_SC_P80	0	Respiratory	Female	78	1	Sputum	Pneumonia	NA	CRPA
GDUCM_SC_P81	1	Neurology	Female	52	2	Alveolar lavage fluid	Pneumonia	None	NA
GDUCM_SC_P82	0	Respiratory	Female	58	1	Sputum	Pneumonia	NA	NA
GDUCM_SC_P83	0	Endocrinology	Male	59	1	Wound	Pneumonia	NA	NA
GDUCM_SC_P84	0	Endocrinology	Male	60	1	Wound	Urinary tract infection	NA	NA
GDUCM_SC_P85	1	Respiratory	Male	82	2	Sputum	Pneumonia	COPD	NA
GDUCM_SC_P86	0	Neurology	Male	75	1	Urine	Urinary tract infection	NA	NA
GDUCM_SC_P87	0	Rehabilitation	Female	71	1	Sputum	Pneumonia	NA	NA
GDUCM_SC_P88	1	Respiratory	Male	70	5	Sputum	Pneumonia	None	CRPA
GDUCM_SC_P89	0	Respiratory	Female	74	1	Sputum	Pneumonia	NA	NA
GDUCM_SC_P90	0	Intensive care unit	Male	44	1	Sputum	Pneumonia	NA	NA
GDUCM_SC_P91	1	Neurosurgery	Male	49	2	Sputum	Pneumonia	None	NA
GDUCM_SC_P92	1	Respiratory	Female	52	8	Urine	Urinary tract infection	None	NA
GDUCM_SC_P93	0	Othopedics	Male	64	1	Wound	Urinary tract infection	NA	NA
GDUCM_SC_P94	0	Dermatology	Female	71	1	Wound	Pneumonia	NA	NA
GDUCM_SC_P95	0	Organ transplantation	Male	53	1	Urine	Urinary tract infection	NA	NA
GDUCM_SC_P96	1	Respiratory	Male	94	2	Sputum	Pneumonia	COPD	CRPA
GDUCM_SC_P97	1	Cardiology	Male	27	2	Sputum	Pneumonia	None	CRPA
GDUCM_SC_P98	1	Cardiology	Male	53	4	Alveolar lavage fluid	Pneumonia	None	NA
GDUCM_SC_P99	0	Rheumatology	Female	84	1	Sputum	Pneumonia	NA	CRPA
GDUCM_SC_P100	0	Otolaryngology	Female	72	1	Wound	Pneumonia	NA	NA
GDUCM_SC_P101	0	Respiratory	Male	86	3	Sputum	Pneumonia	NA	CRPA
GDUCM_SC_P102	0	Respiratory	Female	97	1	Sputum	Pneumonia	NA	CRPA
GDUCM_SC_P103	0	Rehabilitation	Male	47	1	Urine	Urinary tract infection	NA	NA
GDUCM_SC_P104	0	Otolaryngology	Male	30	1	Wound	Pneumonia	NA	NA
GDUCM_SC_P105	0	Rehabilitation	Female	64	1	Wound	Pneumonia	NA	NA
GDUCM_SC_P106	0	Rehabilitation	Female	70	1	Sputum	Pneumonia	NA	NA
GDUCM_SC_P107	0	Respiratory	Male	41	1	Sputum	Pneumonia	NA	NA
GDUCM_SC_P108	0	Neurosurgery	Male	84	1	Sputum	Pneumonia	NA	CRPA
GDUCM_SC_P109	0	Neurology	Female	67	1	Sputum	Pneumonia	NA	NA
GDUCM_SC_P110	1	Rehabilitation	Male	47	2	Sputum	Pneumonia	None	NA
GDUCM_SC_P111	1	Neurosurgery	Male	51	2	Sputum	Pneumonia	None	NA
GDUCM_SC_P112	0	Dermatology	Male	66	2	Wound	Wound Infection	NA	NA
GDUCM_SC_P113	1	Radiotherapy	Male	63	4	Alveolar lavage fluid	Pneumonia	None	CRPA
GDUCM_SC_P114	0	Hepatological surgery	Male	28	1	Wound	Pneumonia	NA	NA
GDUCM_SC_P115	0	Cardiology	Male	35	1	Sputum	Pneumonia	NA	NA
GDUCM_SC_P116	1	Neurosurgery	Male	67	3	Alveolar lavage fluid	Pneumonia	None	CRPA
GDUCM_SC_P117	0	Organ transplantation	Male	47	1	Organ preservation solution	Pneumonia	NA	CRPA
GDUCM_SC_P118	0	Respiratory	Male	78	1	Sputum	Pneumonia	NA	NA
GDUCM_SC_P119	0	Respiratory	Female	59	1	Sputum	Pneumonia	NA	NA
GDUCM_SC_P120	0	Pediatric	Female	18	1	Secreta from surgical incision	Pneumonia	NA	NA
GDUCM_SC_P121	1	Intensive care unit	Female	45	2	Wound	Pneumonia	None	NA
GDUCM_SC_P122	0	Neurosurgery	Male	35	1	Sputum	Pneumonia	NA	NA
GDUCM_SC_P123	0	Nephrology	Female	68	1	Sputum	Pneumonia	NA	NA
GDUCM_SC_P124	0	Respiratory	Male	80	1	Sputum	Pneumonia	NA	NA
GDUCM_SC_P125	0	Respiratory	Female	66	1	Sputum	Pneumonia	NA	NA
GDUCM_SC_P126	0	Organ transplantation	Male	39	1	Organ preservation solution	Wound Infection	NA	NA
GDUCM_SC_P127	1	Rehabilitation	Female	81	2	Sputum	Pneumonia	None	NA
GDUCM_SC_P128	1	Rehabilitation	Female	81	2	Wound	Pneumonia	None	NA
GDUCM_SC_P129	1	Neurology	Female	81	14	Sputum	Pneumonia	Interstitial lung disease	CRPA
GDUCM_SC_P130	1	Neurology	Female	81	7	Sputum	Pneumonia	Interstitial lung disease	CRPA
GDUCM_SC_P131	1	Respiratory	Male	95	8	Sputum	Pneumonia	Interstitial lung disease	CRPA
GDUCM_SC_P132	1	Cardiology	Female	41	4	Sputum	Pneumonia	None	NA
GDUCM_SC_P133	0	Neurology	Male	40	1	Sputum	Pneumonia	NA	CRPA
GDUCM_SC_P134	0	Respiratory	Male	75	1	Sputum	Pneumonia	NA	NA
GDUCM_SC_P135	0	Emergency	Male	75	1	Sputum	Pneumonia	NA	NA
GDUCM_SC_P136	0	Urinary surgery	Female	64	2	Urine	Urinary tract infection	NA	NA
GDUCM_SC_P137	0	Intensive care unit	Male	72	1	Urine	Urinary tract infection	NA	CRPA
GDUCM_SC_P138	0	Intensive care unit	Female	94	5	Alveolar lavage fluid	Pneumonia	NA	CRPA
GDUCM_SC_P139	0	Othopedics	Male	19	1	Urine	Urinary tract infection	NA	NA
GDUCM_SC_P140	0	Organ transplantation	Female	51	1	Drainage fluid from surgical incision	Urinary tract infection	NA	CRPA
GDUCM_SC_P141	1	Neurology	Female	58	3	Sputum	Pneumonia	None	CRPA
GDUCM_SC_P142	0	Othopedics	Male	75	1	Urine	Urinary tract infection	NA	NA
GDUCM_SC_P143	0	Respiratory	Male	82	1	Sputum	Pneumonia	NA	CRPA
GDUCM_SC_P144	0	Rheumatology	Female	44	1	Wound	Wound Infection	NA	CRPA
GDUCM_SC_P145	1	Neurology	Male	58	4	Sputum	Pneumonia	None	CRPA
GDUCM_SC_P146	0	Dermatology	Male	71	1	Wound	Pneumonia	NA	NA
GDUCM_SC_P147	1	Respiratory	Male	88	14	Sputum	Pneumonia	COPD	CRPA
GDUCM_SC_P148	1	Neurology	Female	66	5	Sputum	Pneumonia	None	NA
GDUCM_SC_P149	0	Respiratory	Male	95	1	Sputum	Pneumonia	NA	CRPA
GDUCM_SC_P150	1	Respiratory	Male	63	7	Sputum	Pneumonia	None	CRPA
GDUCM_SC_P151	1	Respiratory	Male	63	7	Alveolar lavage fluid	Pneumonia	None	CRPA
GDUCM_SC_P152	1	Intensive care unit	Male	44	2	Sputum	Pneumonia	None	NA
GDUCM_SC_P153	0	Neurology	Female	57	1	Sputum	Pneumonia	NA	CRPA
GDUCM_SC_P154	0	Rehabilitation	Male	68	1	Sputum	Bloodstream infection	NA	CRPA
GDUCM_SC_P155	1	Respiratory	Male	81	2	Sputum	Pneumonia	COPD	NA
GDUCM_SC_P156	1	Cardiology	Male	61	7	Blood	Pneumonia	None	CRPA
GDUCM_SC_P157	1	Neurology	Male	65	7	Sputum	Pneumonia	None	CRPA
GDUCM_SC_P158	0	Rehabilitation	Female	68	2	Sputum	Pneumonia	NA	CRPA
GDUCM_SC_P159	0	Rehabilitation	Male	56	1	Urine	Urinary tract infection	NA	CRPA
GDUCM_SC_P160	0	Dermatology	Female	84	1	Wound	Pneumonia	NA	NA
GDUCM_SC_P161	1	Intensive care unit	Female	71	5	Sputum	Pneumonia	Lung cancer	CRPA
GDUCM_SC_P162	1	Neurology	Female	25	4	Sputum	Pneumonia	None	CRPA
GDUCM_SC_P163	0	Rehabilitation	Male	80	2	Sputum	Pneumonia	NA	CRPA
GDUCM_SC_P164	0	Organ transplantation	Male	66	1	Organ preservation solution	Biliary tract infection	NA	CRPA
GDUCM_SC_P165	0	Urinary surgery	Male	81	1	Urine	Urinary tract infection	NA	NA
GDUCM_SC_P166	0	Hepatological surgery	Male	78	1	Bile	Pneumonia	NA	NA
GDUCM_SC_P167	0	Respiratory	Male	76	1	Sputum	Pneumonia	NA	NA
GDUCM_SC_P168	1	Rehabilitation	Male	44	2	Sputum	Pneumonia	None	NA
GDUCM_SC_P169	0	Nephrology	Female	61	1	Urine	Urinary tract infection	NA	NA
GDUCM_SC_P170	0	Neurology	Male	68	1	Sputum	Pneumonia	NA	NA
GDUCM_SC_P171	1	Respiratory	Female	53	2	Alveolar lavage fluid	Pneumonia	None	NA
GDUCM_SC_P172	0	Neurosurgery	Male	33	1	Sputum	Pneumonia	NA	NA
GDUCM_SC_P173	0	Rehabilitation	Male	64	1	Sputum	Pneumonia	NA	NA
GDUCM_SC_P174	1	Urinary surgery	Male	77	3	Urine	Urinary tract infection	None	NA
GDUCM_SC_P175	1	Neurosurgery	Male	67	4	Sputum	Pneumonia	None	CRPA
GDUCM_SC_P176	1	Rehabilitation	Male	65	2	Sputum	Pneumonia	None	NA
GDUCM_SC_P177	0	Endocrinology	Female	68	1	Urine	Urinary tract infection	NA	NA
GDUCM_SC_P178	0	Rheumatology	Female	50	1	Wound	Pneumonia	NA	NA
GDUCM_SC_P179	0	Respiratory	Male	94	1	Sputum	Pneumonia	NA	NA
GDUCM_SC_P180	0	Respiratory	Female	80	1	Sputum	Pneumonia	NA	NA
GDUCM_SC_P181	0	Respiratory	Female	78	2	Sputum	Pneumonia	NA	NA
GDUCM_SC_P182	0	Rehabilitation	Male	52	1	Urine	Urinary tract infection	NA	NA
GDUCM_SC_P183	1	Respiratory	Female	78	3	Sputum	Pneumonia	None	NA
GDUCM_SC_P184	0	Cardiology	Male	53	1	Sputum	Pneumonia	NA	NA
GDUCM_SC_P185	1	Rehabilitation	Female	68	3	Sputum	Pneumonia	None	CRPA
GDUCM_SC_P186	0	Respiratory	Male	87	1	Urine	Urinary tract infection	NA	NA
GDUCM_SC_P187	1	Cardiology	Male	84	2	Sputum	Pneumonia	COPD	NA
GDUCM_SC_P188	1	Rehabilitation	Female	66	2	Sputum	Pneumonia	None	NA
GDUCM_SC_P189	0	Urinary surgery	Male	69	1	Urine	Renal infection	NA	NA
GDUCM_SC_P190	0	Respiratory	Male	75	1	Sputum	Pneumonia and BSI	NA	NA
GDUCM_SC_P191	0	Organ transplantation	Male	47	1	Organ preservation solution	Pneumonia	NA	NA
GDUCM_SC_P192	0	Intensive care unit	Male	63	1	Sputum	Pneumonia	NA	CRPA
GDUCM_SC_P193	1	Respiratory	Female	65	5	Alveolar lavage fluid	Pneumonia	None	CRPA
GDUCM_SC_P194	0	Respiratory	Female	89	1	Sputum	Pneumonia	NA	NA
GDUCM_SC_P195	1	Rehabilitation	Male	34	2	Sputum	Pneumonia	None	CRPA
GDUCM_SC_P196	0	Cardiology	Male	81	1	Wound	Wound Infection	NA	NA

## Sheet: Supplement Table 2
Patients ID	Sampling time	Ticarcillin/Clavulnic acid		Cefepime		Ceftazidime		Amikacin		Tobramycin		Meropenem		Imipenem		Ciprofloxacin		Levofloxacin		Colistin
		MIC	susceptibility	MIC	susceptibility	MIC	susceptibility	MIC	susceptibility	MIC	susceptibility	MIC	susceptibility	MIC	susceptibility	MIC	susceptibility	MIC	susceptibility	MIC	susceptibility
GDUCM_SC_P97	20210831	≥128	R	≥32	R	16	I	≥64	R	≥16	R	≥16	R	≥16	R	≥4	R	≥8	R	<0.5	S
GDUCM_SC_P70	20210825	≥128	R	16	I	8	S	16	S	≥16	R	≥16	R	≥16	R	≥4	R	≥8	R	<0.5	S
GDUCM_SC_P44	20210825	≥128	R	16	I	8	S	8	S	<1	S	≥16	R	≥16	R	1	I	4	R	<0.5	S
GDUCM_SC_P132	20210815	32	I	4	S	2	S	4	S	<1	S	<0.25	S	2	S	<0.25	S	1	S	<0.5	S
GDUCM_SC_P147	20210816	≥128	R	16	I	32	R	<2	S	<1	S	1	S	1	S	<0.25	S	2	I	<0.5	S
GDUCM_SC_P185	20210817	≥128	R	16	I	16	I	4	S	<1	S	8	R	≥16	R	<0.25	S	1	S	<0.5	S
GDUCM_SC_P156	20210809	≥128	R	≥32	R	16	I	≥64	R	≥16	R	≥16	R	≥16	R	≥4	R	≥8	R	2	S
GDUCM_SC_P78	20210810	64	I	2	S	2	S	<2	S	<1	S	0.5	S	2	S	<0.25	S	0.5	S	2	S
GDUCM_SC_P91	20210806	32	I	2	S	2	S	4	S	<1	S	<0.25	S	1	S	<0.25	S	1	S	1	S
GDUCM_SC_P29	20210824	32	I	2	S	2	S	<2	S	<1	S	<0.25	S	2	S	<0.25	S	1	S	<0.5	S
GDUCM_SC_P145	20210824	32	I	2	S	2	S	<2	S	<1	S	4	I	≥16	R	<0.25	S	1	S	<0.5	S
GDUCM_SC_P10	20210828	≥128	R	16	I	32	R	4	S	<1	S	≥16	R	≥16	R	2	R	4	R	<0.5	S
GDUCM_SC_P76	20210820	32	I	4	S	2	S	<2	S	<1	S	<0.25	S	2	S	<0.25	S	0.5	S	<0.5	S
GDUCM_SC_P191	20210816	16	S	2	S	2	S	<2	S	<1	S	0.5	S	2	S	<0.25	S	0.5	S	<0.5	S
GDUCM_SC_P30	20210816	<8	S	0.5	S	1	S	<2	S	<1	S	<0.25	S	1	S	<0.25	S	<0.12	S	<0.5	S
GDUCM_SC_P30	20210811	<8	S	0.5	S	1	S	<2	S	<1	S	<0.25	S	1	S	<0.25	S	<0.12	S	<0.5	S
GDUCM_SC_P156	20210810	≥128	R	≥32	R	16	I	≥64	R	≥16	R	≥16	R	≥16	R	≥4	R	≥8	R	2	S
GDUCM_SC_P39	20210811	64	I	≥32	R	≥64	R	<2	S	<1	S	0.5	S	2	S	<0.25	S	2	I	≥16	R
GDUCM_SC_P101	20210807	≥128	R	8	S	2	S	8	S	<1	S	8	R	≥16	R	0.5	S	2	I	<0.5	S
GDUCM_SC_P10	20210801	≥128	R	16	I	≥64	R	4	S	<1	S	≥16	R	≥16	R	≥4	R	≥8	R	<0.5	S
GDUCM_SC_P171	20210831	<8	S	0.5	S	0.5	S	<2	S	<1	S	<0.25	S	<0.25	S	0.5	S	0.5	S	<0.5	S
GDUCM_SC_P138	20210819	≥128	R	16	I	32	R	<2	S	<1	S	≥16	R	≥16	R	1	I	4	R	<0.5	S
GDUCM_SC_P171	20210825	16	S	4	S	2	S	<2	S	<1	S	<0.25	S	1	S	<0.25	S	1	S	0.5	S
GDUCM_SC_P147	20210825	≥128	R	8	S	2	S	<2	S	<1	S	1	S	1	S	<0.25	S	2	I	2	S
GDUCM_SC_P10	20210825	≥128	R	16	I	32	R	4	S	<1	S	≥16	R	≥16	R	2	R	4	R	<0.5	S
GDUCM_SC_P36	20210811	32	I	2	S	2	S	<2	S	<1	S	1	S	2	S	<0.25	S	1	S	<0.5	S
GDUCM_SC_P193	20210812	≥128	R	8	S	8	S	4	S	2	S	1	S	2	S	0.5	S	4	R	<0.5	S
GDUCM_SC_P186	20210808	64	I	8	S	8	S	<2	S	<1	S	0.5	S	2	S	<0.25	S	1	S	<0.5	S
GDUCM_SC_P10	20210806	≥128	R	16	I	≥64	R	≥64	R	≥16	R	≥16	R	≥16	R	≥4	R	≥8	R	<0.5	S
GDUCM_SC_P105	20210803	32	I	2	S	2	S	<2	S	<1	S	<0.25	S	1	S	<0.25	S	1	S	<0.5	S
GDUCM_SC_P112	20210803	≥128	R	8	S	2	S	≥64	R	4	S	1	S	2	S	1	I	4	R	<0.5	S
GDUCM_SC_P143	20210804	≥128	R	16	I	32	R	16	S	<1	S	≥16	R	≥16	R	<0.25	S	1	S	2	S
GDUCM_SC_P30	20210821	<8	S	0.5	S	1	S	<2	S	<1	S	<0.25	S	1	S	<0.25	S	<0.12	S	<0.5	S
GDUCM_SC_P40	20210820	≥128	R	≥32	R	≥64	R	16	S	≥16	R	≥16	R	≥16	R	≥4	R	≥8	R	<0.5	S
GDUCM_SC_P131	20210824	32	I	4	S	8	S	<2	S	<1	S	<0.25	S	1	S	<0.25	S	0.5	S	<0.5	S
GDUCM_SC_P29	20210824	32	I	2	S	2	S	<2	S	<1	S	<0.25	S	2	S	<0.25	S	1	S	<0.5	S
GDUCM_SC_P152	20210815	32	I	2	S	2	S	<2	S	<1	S	<0.25	S	1	S	<0.25	S	1	S	<0.5	S
GDUCM_SC_P147	20210812	≥128	R	16	I	32	R	<2	S	<1	S	1	S	1	S	<0.25	S	2	I	<0.5	S
GDUCM_SC_P71	20210809	≥128	R	≥32	R	≥64	R	4	S	<1	S	8	R	≥16	R	<0.25	S	0.5	S	<0.5	S
GDUCM_SC_P91	20210802	32	I	2	S	2	S	4	S	<1	S	<0.25	S	1	S	<0.25	S	1	S	1	S
GDUCM_SC_P10	20210804	≥128	R	16	I	≥64	R	≥64	R	≥16	R	≥16	R	≥16	R	≥4	R	≥8	R	<0.5	S
GDUCM_SC_P33	20210807	<8	S	8	S	2	S	16	S	<1	S	1	S	2	S	<0.25	S	0.5	S	0.5	S
GDUCM_SC_P156	20210803	≥128	R	≥32	R	16	I	≥64	R	≥16	R	≥16	R	≥16	R	≥4	R	≥8	R	2	S
GDUCM_SC_P147	20210831	≥128	R	8	S	2	S	<2	S	<1	S	1	S	1	S	<0.25	S	2	I	2	S
GDUCM_SC_P80	20210831	<8	S	4	S	2	S	16	S	2	S	1	S	8	R	1	I	2	I	<0.5	S
GDUCM_SC_P10	20210831	≥128	R	16	I	32	R	4	S	<1	S	≥16	R	≥16	R	2	R	4	R	<0.5	S
GDUCM_SC_P131	20210831	≥128	R	16	I	16	I	<2	S	<1	S	≥16	R	≥16	R	<0.25	S	0.25	S	<0.5	S
GDUCM_SC_P156	20210823	≥128	R	≥32	R	16	I	≥64	R	≥16	R	≥16	R	≥16	R	≥4	R	≥8	R	2	S
GDUCM_SC_P132	20210821	64	I	16	I	8	S	4	S	<1	S	0.5	S	2	S	<0.25	S	1	S	<0.5	S
GDUCM_SC_P69	20210827	16	S	2	S	2	S	<2	S	<1	S	<0.25	S	1	S	<0.25	S	0.5	S	<0.5	S
GDUCM_SC_P129	20210827	32	I	16	I	8	S	<2	S	<1	S	2	S	≥16	R	<0.25	S	<0.12	S	<0.5	S
GDUCM_SC_P79	20210830	16	S	1	S	2	S	<2	S	<1	S	<0.25	S	1	S	<0.25	S	0.25	S	<0.5	S
GDUCM_SC_P152	20210812	32	I	2	S	2	S	<2	S	<1	S	<0.25	S	1	S	<0.25	S	1	S	<0.5	S
GDUCM_SC_P127	20210804	≥128	R	16	I	≥64	R	<2	S	<1	S	<0.25	S	2	S	<0.25	S	0.5	S	<0.5	S
GDUCM_SC_P185	20210829	16	S	2	S	2	S	8	S	<1	S	<0.25	S	1	S	0.5	S	1	S	<0.5	S
GDUCM_SC_P29	20210825	32	I	2	S	2	S	<2	S	<1	S	<0.25	S	2	S	<0.25	S	1	S	<0.5	S
GDUCM_SC_P160	20210805	32	I	2	S	2	S	<2	S	<1	S	<0.25	S	1	S	<0.25	S	0.5	S	1	S
GDUCM_SC_P150	20210802	≥128	R	4	S	8	S	<2	S	<1	S	4	I	8	R	0.5	S	2	I	2	S
GDUCM_SC_P156	20210802	≥128	R	≥32	R	16	I	≥64	R	≥16	R	≥16	R	≥16	R	≥4	R	≥8	R	2	S
GDUCM_SC_P147	20210821	≥128	R	16	I	32	R	<2	S	<1	S	1	S	1	S	<0.25	S	2	I	<0.5	S
GDUCM_SC_P6	20210814	32	I	2	S	2	S	8	S	<1	S	8	R	≥16	R	<0.25	S	1	S	<0.5	S
GDUCM_SC_P126	20210816	32	I	2	S	2	S	<2	S	<1	S	0.5	S	2	S	<0.25	S	0.5	S	<0.5	S
GDUCM_SC_P138	20210809	≥128	R	16	I	32	R	<2	S	<1	S	≥16	R	≥16	R	1	I	4	R	<0.5	S
GDUCM_SC_P118	20210807	16	S	2	S	2	S	4	S	<1	S	<0.25	S	1	S	<0.25	S	0.5	S	1	S
GDUCM_SC_P41	20210806	<8	S	<0.12	S	0.5	S	4	S	<1	S	1	S	2	S	<0.25	S	<0.12	S	<0.5	S
GDUCM_SC_P156	20210806	≥128	R	≥32	R	16	I	≥64	R	≥16	R	≥16	R	≥16	R	≥4	R	≥8	R	2	S
GDUCM_SC_P24	20210806	≥128	R	16	I	16	I	4	S	<1	S	1	S	1	S	2	R	≥8	R	≥16	R
GDUCM_SC_P123	20210819	<8	S	2	S	1	S	<2	S	<1	S	<0.25	S	2	S	<0.25	S	<0.12	S	<0.5	S
GDUCM_SC_P44	20210827	≥128	R	16	I	8	S	8	S	<1	S	≥16	R	≥16	R	1	I	4	R	<0.5	S
GDUCM_SC_P185	20210820	≥128	R	16	I	16	I	4	S	<1	S	8	R	≥16	R	<0.25	S	1	S	<0.5	S
GDUCM_SC_P39	20210825	≥128	R	8	S	2	S	<2	S	<1	S	8	R	≥16	R	<0.25	S	1	S	<0.5	S
GDUCM_SC_P131	20210823	32	I	4	S	8	S	<2	S	<1	S	<0.25	S	1	S	<0.25	S	0.5	S	<0.5	S
GDUCM_SC_P39	20210830	≥128	R	8	S	2	S	<2	S	<1	S	8	R	≥16	R	<0.25	S	1	S	<0.5	S
GDUCM_SC_P112	20210818	≥128	R	16	I	16	I	32	I	<1	S	1	S	2	S	0.5	S	2	I	<0.5	S
GDUCM_SC_P56	20210816	32	I	2	S	2	S	<2	S	<1	S	<0.25	S	1	S	<0.25	S	0.25	S	<0.5	S
GDUCM_SC_P96	20210811	≥128	R	16	I	≥64	R	<2	S	<1	S	8	R	≥16	R	0.5	S	4	R	<0.5	S
GDUCM_SC_P96	20210802	≥128	R	16	I	≥64	R	<2	S	<1	S	8	R	≥16	R	0.5	S	4	R	<0.5	S
GDUCM_SC_P156	20210801	≥128	R	≥32	R	16	I	≥64	R	≥16	R	≥16	R	≥16	R	≥4	R	≥8	R	2	S
GDUCM_SC_P64	20210917	16	S	2	S	2	S	<2	S	<1	S	0.5	S	2	S	<0.25	S	0.5	S	<0.5	S
GDUCM_SC_P92	20210920	16	S	2	S	2	S	<2	S	<1	S	<0.25	S	1	S	<0.25	S	1	S	<0.5	S
GDUCM_SC_P48	20210917	≥128	R	≥32	R	≥64	R	16	S	≥16	R	≥16	R	≥16	R	0.5	S	4	R	<0.5	S
GDUCM_SC_P9	20210916	32	I	2	S	2	S	8	S	<1	S	8	R	≥16	R	<0.25	S	1	S	<0.5	S
GDUCM_SC_P131	20210924	≥128	R	≥32	R	≥64	R	<2	S	<1	S	≥16	R	≥16	R	<0.25	S	1	S	<0.5	S
GDUCM_SC_P78	20210904	16	S	0.5	S	2	S	<2	S	<1	S	4	I	8	R	<0.25	S	0.25	S	<0.5	S
GDUCM_SC_P66	20210903	64	I	8	S	8	S	32	I	2	S	≥16	R	≥16	R	1	I	4	R	≥16	R
GDUCM_SC_P180	20210919	<8	S	0.5	S	0.5	S	4	S	<1	S	<0.25	S	<0.25	S	<0.25	S	0.25	S	<0.5	S
GDUCM_SC_P181	20210903	<8	S	2	S	2	S	4	S	<1	S	<0.25	S	1	S	0.5	S	0.25	S	<0.5	S
GDUCM_SC_P13	20210907	16	S	2	S	2	S	<2	S	<1	S	<0.25	S	1	S	<0.25	S	1	S	<0.5	S
GDUCM_SC_P164	20210923	32	I	4	S	2	S	8	S	2	S	4	I	≥16	R	<0.25	S	1	S	4	S
GDUCM_SC_P131	20210922	≥128	R	≥32	R	≥64	R	<2	S	<1	S	≥16	R	≥16	R	<0.25	S	1	S	<0.5	S
GDUCM_SC_P70	20210907	≥128	R	16	I	≥64	R	16	S	≥16	R	0.5	S	1	S	≥4	R	≥8	R	≥16	R
GDUCM_SC_P131	20210915	≥128	R	≥32	R	≥64	R	<2	S	<1	S	≥16	R	≥16	R	<0.25	S	1	S	<0.5	S
GDUCM_SC_P193	20210901	≥128	R	8	S	8	S	<2	S	<1	S	4	I	2	S	0.5	S	4	R	<0.5	S
GDUCM_SC_P2	20210926	<8	S	0.5	S	1	S	<2	S	<1	S	2	S	2	S	<0.25	S	0.5	S	<0.5	S
GDUCM_SC_P116	20210926	≥128	R	≥32	R	≥64	R	16	S	≥16	R	≥16	R	≥16	R	1	I	4	R	4	S
GDUCM_SC_P9	20210908	32	I	4	S	2	S	8	S	<1	S	<0.25	S	2	S	<0.25	S	1	S	<0.5	S
GDUCM_SC_P12	20210915	16	S	2	S	2	S	<2	S	<1	S	4	I	≥16	R	<0.25	S	0.25	S	<0.5	S
GDUCM_SC_P165	20210923	≥128	R	8	S	2	S	<2	S	<1	S	2	S	2	S	0.5	S	4	R	<0.5	S
GDUCM_SC_P170	20210917	32	I	4	S	2	S	8	S	<1	S	1	S	2	S	2	R	4	R	2	S
GDUCM_SC_P99	20210906	32	I	16	I	≥64	R	≥64	R	4	S	4	I	≥16	R	1	I	2	I	<0.5	S
GDUCM_SC_P138	20210922	≥128	R	16	I	32	R	32	I	2	S	≥16	R	≥16	R	0.5	S	4	R	2	S
GDUCM_SC_P131	20210924	≥128	R	≥32	R	≥64	R	<2	S	<1	S	≥16	R	≥16	R	<0.25	S	1	S	<0.5	S
GDUCM_SC_P46	20210926	16	S	4	S	8	S	<2	S	<1	S	4	I	≥16	R	<0.25	S	0.25	S	<0.5	S
GDUCM_SC_P31	20210929	16	S	2	S	2	S	<2	S	<1	S	4	I	≥16	R	<0.25	S	1	S	<0.5	S
GDUCM_SC_P129	20210928	<8	S	0.5	S	2	S	<2	S	<1	S	2	S	1	S	0.5	S	1	S	0.5	S
GDUCM_SC_P31	20210907	16	S	2	S	2	S	<2	S	<1	S	<0.25	S	1	S	<0.25	S	1	S	<0.5	S
GDUCM_SC_P48	20210913	≥128	R	≥32	R	≥64	R	32	I	≥16	R	≥16	R	≥16	R	<0.25	S	1	S	<0.5	S
GDUCM_SC_P29	20210901	32	I	2	S	2	S	<2	S	<1	S	<0.25	S	2	S	<0.25	S	1	S	<0.5	S
GDUCM_SC_P66	20210913	≥128	R	16	I	≥64	R	8	S	<1	S	≥16	R	≥16	R	2	R	4	R	<0.5	S
GDUCM_SC_P138	20210906	≥128	R	16	I	32	R	<2	S	<1	S	≥16	R	≥16	R	1	I	4	R	<0.5	S
GDUCM_SC_P9	20210926	32	I	2	S	2	S	8	S	<1	S	8	R	≥16	R	<0.25	S	1	S	<0.5	S
GDUCM_SC_P48	20210910	≥128	R	≥32	R	≥64	R	32	I	≥16	R	≥16	R	≥16	R	<0.25	S	1	S	<0.5	S
GDUCM_SC_P23	20210919	<8	S	8	S	8	S	32	I	<1	S	1	S	1	S	<0.25	S	0.25	S	<0.5	S
GDUCM_SC_P2	20210919	<8	S	0.5	S	1	S	<2	S	<1	S	4	I	≥16	R	<0.25	S	0.5	S	<0.5	S
GDUCM_SC_P46	20210926	16	S	4	S	8	S	<2	S	<1	S	4	I	≥16	R	<0.25	S	0.25	S	<0.5	S
GDUCM_SC_P54	20210924	32	I	4	S	2	S	<2	S	<1	S	<0.25	S	2	S	<0.25	S	0.5	S	<0.5	S
GDUCM_SC_P3	20210926	64	I	8	S	2	S	<2	S	<1	S	<0.25	S	1	S	<0.25	S	0.5	S	<0.5	S
GDUCM_SC_P193	20210910	≥128	R	8	S	16	I	4	S	<1	S	1	S	2	S	0.5	S	4	R	<0.5	S
GDUCM_SC_P129	20210913	<8	S	0.5	S	2	S	<2	S	<1	S	2	S	≥16	R	<0.25	S	<0.12	S	<0.5	S
GDUCM_SC_P25	20210916	16	S	2	S	2	S	<2	S	<1	S	<0.25	S	1	S	<0.25	S	0.5	S	<0.5	S
GDUCM_SC_P136	20210910	32	I	2	S	2	S	<2	S	<1	S	<0.25	S	1	S	<0.25	S	1	S	<0.5	S
GDUCM_SC_P32	20210902	16	S	2	S	2	S	<2	S	<1	S	<0.25	S	1	S	<0.25	S	0.5	S	<0.5	S
GDUCM_SC_P77	20210903	≥128	R	8	S	8	S	4	S	<1	S	≥16	R	≥16	R	1	I	4	R	<0.5	S
GDUCM_SC_P86	20210920	16	S	8	S	8	S	≥64	R	≥16	R	0.5	S	<0.25	S	0.5	S	2	I	0.5	S
GDUCM_SC_P9	20210923	32	I	2	S	2	S	8	S	<1	S	8	R	≥16	R	<0.25	S	2	I	2	S
GDUCM_SC_P162	20210927	≥128	R	4	S	2	S	<2	S	4	S	4	I	8	R	<0.25	S	0.25	S	≥16	R
GDUCM_SC_P169	20210918	≥128	R	<0.12	S	<0.12	S	<2	S	<1	S	2	S	2	S	1	I	4	R	<0.5	S
GDUCM_SC_P147	20210910	≥128	R	16	I	32	R	<2	S	<1	S	1	S	1	S	<0.25	S	2	I	2	S
GDUCM_SC_P31	20210907	16	S	2	S	2	S	<2	S	<1	S	<0.25	S	1	S	<0.25	S	1	S	<0.5	S
GDUCM_SC_P92	20210903	16	S	2	S	2	S	<2	S	<1	S	2	S	2	S	<0.25	S	0.5	S	<0.5	S
GDUCM_SC_P132	20210919	≥128	R	8	S	8	S	4	S	<1	S	1	S	1	S	0.5	S	2	I	1	S
GDUCM_SC_P132	20210920	≥128	R	8	S	8	S	4	S	<1	S	1	S	1	S	0.5	S	2	I	1	S
GDUCM_SC_P17	20210911	≥128	R	8	S	16	I	<2	S	<1	S	1	S	1	S	<0.25	S	1	S	<0.5	S
GDUCM_SC_P2	20210924	16	S	8	S	2	S	16	S	<1	S	4	I	≥16	R	1	I	4	R	<0.5	S
GDUCM_SC_P97	20210907	≥128	R	≥32	R	16	I	≥64	R	≥16	R	≥16	R	≥16	R	≥4	R	≥8	R	<0.5	S
GDUCM_SC_P92	20210919	16	S	2	S	2	S	<2	S	<1	S	<0.25	S	1	S	<0.25	S	0.5	S	<0.5	S
GDUCM_SC_P116	20210920	≥128	R	≥32	R	≥64	R	16	S	≥16	R	≥16	R	≥16	R	1	I	4	R	4	S
GDUCM_SC_P9	20210907	32	I	2	S	2	S	≥64	R	<1	S	<0.25	S	2	S	<0.25	S	≥8	R	8	R
GDUCM_SC_P111	20210908	≥128	R	8	S	2	S	16	S	≥16	R	1	S	1	S	≥4	R	≥8	R	<0.5	S
GDUCM_SC_P95	20210907	32	I	2	S	2	S	<2	S	<1	S	<0.25	S	1	S	<0.25	S	1	S	<0.5	S
GDUCM_SC_P159	20210903	32	I	2	S	2	S	<2	S	<1	S	<0.25	S	8	R	<0.25	S	0.5	S	<0.5	S
GDUCM_SC_P146	20210906	16	S	2	S	2	S	<2	S	<1	S	0.5	S	1	S	<0.25	S	1	S	<0.5	S
GDUCM_SC_P18	20210914	32	I	4	S	2	S	8	S	<1	S	<0.25	S	<0.25	S	<0.25	S	1	S	<0.5	S
GDUCM_SC_P127	20210914	≥128	R	4	S	8	S	<2	S	<1	S	<0.25	S	2	S	<0.25	S	0.5	S	<0.5	S
GDUCM_SC_P71	20210922	32	I	4	S	2	S	4	S	<1	S	<0.25	S	2	S	<0.25	S	1	S	<0.5	S
GDUCM_SC_P48	20210925	≥128	R	≥32	R	≥64	R	≥64	R	≥16	R	≥16	R	≥16	R	2	R	≥8	R	2	S
GDUCM_SC_P12	20210922	16	S	2	S	2	S	4	S	<1	S	≥16	R	≥16	R	<0.25	S	0.5	S	<0.5	S
GDUCM_SC_P103	20210921	≥128	R	4	S	2	S	<2	S	<1	S	2	S	<0.25	S	≥4	R	≥8	R	<0.5	S
GDUCM_SC_P30	20210908	≥128	R	16	I	32	R	<2	S	<1	S	1	S	2	S	<0.25	S	0.5	S	<0.5	S
GDUCM_SC_P92	20210904	16	S	2	S	2	S	<2	S	<1	S	2	S	2	S	<0.25	S	0.5	S	<0.5	S
GDUCM_SC_P2	20210923	16	S	8	S	2	S	16	S	<1	S	4	I	≥16	R	1	I	4	R	<0.5	S
GDUCM_SC_P117	20210923	16	S	4	S	2	S	<2	S	<1	S	4	I	≥16	R	<0.25	S	1	S	<0.5	S
GDUCM_SC_P55	20210924	≥128	R	8	S	2	S	<2	S	<1	S	<0.25	S	1	S	<0.25	S	1	S	<0.5	S
GDUCM_SC_P101	20210927	64	I	4	S	2	S	<2	S	<1	S	0.5	S	2	S	<0.25	S	1	S	<0.5	S
GDUCM_SC_P162	20210923	≥128	R	4	S	2	S	<2	S	4	S	4	I	8	R	<0.25	S	0.25	S	≥16	R
GDUCM_SC_P54	20210925	32	I	4	S	2	S	<2	S	<1	S	<0.25	S	2	S	<0.25	S	0.5	S	<0.5	S
GDUCM_SC_P145	20210928	16	S	2	S	2	S	<2	S	4	S	4	I	≥16	R	<0.25	S	1	S	≥16	R
GDUCM_SC_P9	20210921	32	I	2	S	2	S	≥64	R	<1	S	8	R	≥16	R	<0.25	S	≥8	R	8	R
GDUCM_SC_P168	20211017	32	I	4	S	2	S	8	S	<1	S	<0.25	S	2	S	<0.25	S	1	S	<0.5	S
GDUCM_SC_P150	20211021	≥128	R	4	S	8	S	4	S	<1	S	2	S	1	S	<0.25	S	2	I	≥16	R
GDUCM_SC_P38	20211013	≥128	R	≥32	R	≥64	R	8	S	≥16	R	≥16	R	≥16	R	≥4	R	≥8	R	<0.5	S
GDUCM_SC_P129	20211025	<8	S	0.5	S	1	S	<2	S	<1	S	0.5	S	≥16	R	<0.25	S	<0.12	S	<0.5	S
GDUCM_SC_P175	20211014	32	I	4	S	2	S	4	S	<1	S	0.5	S	2	S	<0.25	S	1	S	<0.5	S
GDUCM_SC_P8	20211012	64	I	16	I	32	R	<2	S	8	I	1	S	2	S	≥4	R	≥8	R	<0.5	S
GDUCM_SC_P10	20211002	≥128	R	≥32	R	32	R	4	S	<1	S	≥16	R	≥16	R	1	I	4	R	<0.5	S
GDUCM_SC_P178	20211029	16	S	2	S	2	S	<2	S	<1	S	<0.25	S	2	S	<0.25	S	0.5	S	<0.5	S
GDUCM_SC_P85	20211029	16	S	2	S	2	S	<2	S	<1	S	<0.25	S	1	S	<0.25	S	0.5	S	<0.5	S
GDUCM_SC_P183	20211023	16	S	2	S	2	S	<2	S	<1	S	<0.25	S	2	S	<0.25	S	0.5	S	<0.5	S
GDUCM_SC_P116	20211027	≥128	R	≥32	R	≥64	R	16	S	≥16	R	≥16	R	≥16	R	1	I	4	R	4	S
GDUCM_SC_P52	20211022	<8	S	0.5	S	0.5	S	<2	S	<1	S	<0.25	S	0.5	S	<0.25	S	0.25	S	<0.5	S
GDUCM_SC_P150	20211014	≥128	R	4	S	8	S	4	S	<1	S	2	S	1	S	<0.25	S	2	I	≥16	R
GDUCM_SC_P85	20211028	16	S	2	S	2	S	<2	S	<1	S	<0.25	S	1	S	<0.25	S	0.5	S	<0.5	S
GDUCM_SC_P88	20211011	≥128	R	16	I	2	S	4	S	<1	S	≥16	R	≥16	R	1	I	4	R	2	S
GDUCM_SC_P82	20211020	32	I	4	S	16	I	<2	S	<1	S	1	S	<0.25	S	<0.25	S	<0.12	S	<0.5	S
GDUCM_SC_P51	20211015	≥128	R	16	I	≥64	R	<2	S	<1	S	8	R	≥16	R	0.5	S	2	I	<0.5	S
GDUCM_SC_P147	20211026	≥128	R	16	I	32	R	<2	S	<1	S	≥16	R	≥16	R	<0.25	S	2	I	2	S
GDUCM_SC_P21	20211009	16	S	2	S	2	S	<2	S	<1	S	<0.25	S	0.5	S	<0.25	S	0.5	S	<0.5	S
GDUCM_SC_P111	20211006	≥128	R	8	S	2	S	16	S	≥16	R	1	S	1	S	≥4	R	≥8	R	<0.5	S
GDUCM_SC_P3	20211006	16	S	2	S	2	S	<2	S	<1	S	<0.25	S	1	S	<0.25	S	0.5	S	<0.5	S
GDUCM_SC_P31	20211001	16	S	2	S	2	S	<2	S	<1	S	4	I	≥16	R	<0.25	S	1	S	<0.5	S
GDUCM_SC_P27	20211025	≥128	R	16	I	2	S	<2	S	<1	S	≥16	R	8	R	1	I	4	R	2	S
GDUCM_SC_P92	20211029	16	S	2	S	2	S	<2	S	<1	S	<0.25	S	1	S	<0.25	S	0.5	S	<0.5	S
GDUCM_SC_P8	20211022	64	I	16	I	32	R	<2	S	8	I	1	S	2	S	≥4	R	≥8	R	<0.5	S
GDUCM_SC_P106	20211024	16	S	2	S	2	S	<2	S	<1	S	<0.25	S	1	S	<0.25	S	0.25	S	<0.5	S
GDUCM_SC_P52	20211023	<8	S	0.5	S	0.5	S	<2	S	<1	S	<0.25	S	0.5	S	<0.25	S	0.25	S	<0.5	S
GDUCM_SC_P157	20211022	<8	S	1	S	2	S	<2	S	<1	S	<0.25	S	<0.25	S	<0.25	S	0.25	S	<0.5	S
GDUCM_SC_P122	20211015	≥128	R	8	S	8	S	<2	S	<1	S	1	S	2	S	<0.25	S	2	I	<0.5	S
GDUCM_SC_P147	20211013	≥128	R	8	S	≥64	R	<2	S	<1	S	≥16	R	1	S	<0.25	S	2	I	≥16	R
GDUCM_SC_P38	20211008	16	S	2	S	2	S	<2	S	<1	S	0.5	S	<0.25	S	<0.25	S	0.5	S	<0.5	S
GDUCM_SC_P121	20211031	16	S	2	S	2	S	<2	S	<1	S	<0.25	S	1	S	<0.25	S	0.5	S	1	S
GDUCM_SC_P166	20211030	16	S	2	S	2	S	<2	S	8	I	<0.25	S	1	S	≥4	R	≥8	R	<0.5	S
GDUCM_SC_P63	20211022	32	I	2	S	2	S	<2	S	<1	S	0.5	S	1	S	<0.25	S	1	S	1	S
GDUCM_SC_P37	20211022	64	I	8	S	8	S	<2	S	<1	S	<0.25	S	1	S	<0.25	S	1	S	<0.5	S
GDUCM_SC_P147	20211014	≥128	R	8	S	≥64	R	<2	S	<1	S	≥16	R	1	S	<0.25	S	2	I	≥16	R
GDUCM_SC_P147	20211015	≥128	R	8	S	≥64	R	<2	S	<1	S	≥16	R	1	S	<0.25	S	2	I	≥16	R
GDUCM_SC_P88	20211011	≥128	R	16	I	2	S	4	S	<1	S	≥16	R	≥16	R	1	I	4	R	2	S
GDUCM_SC_P8	20211022	16	S	2	S	4	S	4	S	<1	S	<0.25	S	2	S	<0.25	S	0.25	S	<0.5	S
GDUCM_SC_P10	20211008	≥128	R	≥32	R	32	R	4	S	<1	S	≥16	R	≥16	R	1	I	4	R	<0.5	S
GDUCM_SC_P119	20211025	<8	S	0.25	S	0.25	S	8	S	<1	S	<0.25	S	<0.25	S	<0.25	S	<0.12	S	<0.5	S
GDUCM_SC_P37	20211029	64	I	8	S	8	S	<2	S	<1	S	<0.25	S	1	S	<0.25	S	1	S	<0.5	S
GDUCM_SC_P157	20211029	<8	S	1	S	2	S	<2	S	<1	S	<0.25	S	<0.25	S	<0.25	S	0.25	S	<0.5	S
GDUCM_SC_P10	20211018	≥128	R	16	I	32	R	<2	S	<1	S	≥16	R	≥16	R	1	I	4	R	<0.5	S
GDUCM_SC_P5	20211031	32	I	4	S	2	S	<2	S	<1	S	8	R	≥16	R	<0.25	S	0.25	S	2	S
GDUCM_SC_P38	20211018	≥128	R	≥32	R	≥64	R	8	S	≥16	R	≥16	R	≥16	R	≥4	R	≥8	R	<0.5	S
GDUCM_SC_P129	20211018	<8	S	0.5	S	1	S	<2	S	<1	S	0.5	S	≥16	R	<0.25	S	<0.12	S	<0.5	S
GDUCM_SC_P183	20211022	16	S	2	S	2	S	<2	S	<1	S	<0.25	S	2	S	<0.25	S	0.5	S	<0.5	S
GDUCM_SC_P38	20211009	16	S	2	S	2	S	<2	S	<1	S	0.5	S	<0.25	S	<0.25	S	0.5	S	<0.5	S
GDUCM_SC_P31	20211009	16	S	2	S	2	S	<2	S	<1	S	4	I	≥16	R	<0.25	S	1	S	<0.5	S
GDUCM_SC_P31	20211009	≥128	R	16	I	32	R	16	S	<1	S	≥16	R	≥16	R	<0.25	S	0.5	S	<0.5	S
GDUCM_SC_P38	20211007	16	S	2	S	2	S	<2	S	<1	S	0.5	S	<0.25	S	<0.25	S	0.5	S	<0.5	S
GDUCM_SC_P168	20211018	32	I	4	S	2	S	8	S	<1	S	<0.25	S	2	S	<0.25	S	1	S	<0.5	S
GDUCM_SC_P37	20211026	64	I	8	S	8	S	<2	S	<1	S	<0.25	S	1	S	<0.25	S	1	S	<0.5	S
GDUCM_SC_P88	20211016	≥128	R	16	I	2	S	4	S	<1	S	≥16	R	≥16	R	1	I	4	R	2	S
GDUCM_SC_P8	20211012	32	I	4	S	2	S	8	S	<1	S	0.5	S	2	S	<0.25	S	1	S	<0.5	S
GDUCM_SC_P162	20211005	≥128	R	8	S	2	S	<2	S	<1	S	4	I	2	S	0.5	S	4	R	<0.5	S
GDUCM_SC_P179	20211028	16	S	4	S	2	S	<2	S	<1	S	<0.25	S	1	S	<0.25	S	1	S	<0.5	S
GDUCM_SC_P188	20211027	16	S	2	S	2	S	<2	S	<1	S	1	S	2	S	<0.25	S	<0.12	S	<0.5	S
GDUCM_SC_P150	20211015	≥128	R	4	S	8	S	4	S	<1	S	2	S	1	S	<0.25	S	2	I	≥16	R
GDUCM_SC_P88	20211011	≥128	R	16	I	2	S	4	S	<1	S	≥16	R	≥16	R	1	I	4	R	2	S
GDUCM_SC_P4	20211009	<8	S	2	S	2	S	8	S	<1	S	<0.25	S	<0.25	S	<0.25	S	0.5	S	1	S
GDUCM_SC_P78	20211017	16	S	0.5	S	2	S	<2	S	<1	S	4	I	8	R	<0.25	S	0.25	S	<0.5	S
GDUCM_SC_P21	20211009	16	S	2	S	2	S	<2	S	<1	S	<0.25	S	0.5	S	<0.25	S	0.5	S	<0.5	S
GDUCM_SC_P133	20211012	16	S	2	S	2	S	4	S	<1	S	4	I	≥16	R	<0.25	S	1	S	<0.5	S
GDUCM_SC_P9	20211002	32	I	2	S	2	S	≥64	R	<1	S	8	R	≥16	R	<0.25	S	≥8	R	8	R
GDUCM_SC_P10	20211005	≥128	R	≥32	R	32	R	4	S	<1	S	≥16	R	≥16	R	1	I	4	R	<0.5	S
GDUCM_SC_P162	20211008	≥128	R	8	S	2	S	<2	S	<1	S	4	I	2	S	0.5	S	4	R	<0.5	S
GDUCM_SC_P142	20211003	64	I	16	I	32	R	<2	S	<1	S	0.5	S	2	S	<0.25	S	1	S	1	S
GDUCM_SC_P37	20211023	64	I	8	S	8	S	<2	S	<1	S	<0.25	S	1	S	<0.25	S	1	S	<0.5	S
GDUCM_SC_P37	20211022	64	I	8	S	8	S	<2	S	<1	S	<0.25	S	1	S	<0.25	S	1	S	<0.5	S
GDUCM_SC_P108	20211016	≥128	R	≥32	R	≥64	R	≥64	R	≥16	R	≥16	R	≥16	R	≥4	R	≥8	R	<0.5	S
GDUCM_SC_P188	20211028	16	S	2	S	2	S	<2	S	<1	S	1	S	2	S	<0.25	S	<0.12	S	<0.5	S
GDUCM_SC_P138	20211008	≥128	R	16	I	32	R	32	I	2	S	≥16	R	≥16	R	0.5	S	4	R	2	S
GDUCM_SC_P121	20211031	16	S	2	S	2	S	<2	S	<1	S	<0.25	S	1	S	<0.25	S	0.5	S	1	S
GDUCM_SC_P51	20211013	≥128	R	16	I	≥64	R	<2	S	<1	S	8	R	≥16	R	0.5	S	2	I	<0.5	S
GDUCM_SC_P157	20211021	<8	S	1	S	2	S	<2	S	<1	S	<0.25	S	<0.25	S	<0.25	S	0.25	S	<0.5	S
GDUCM_SC_P189	20211025	16	S	2	S	2	S	<2	S	<1	S	<0.25	S	1	S	<0.25	S	0.5	S	<0.5	S
GDUCM_SC_P8	20211026	16	S	16	I	2	S	≥64	R	8	I	<0.25	S	2	S	<0.25	S	1	S	<0.5	S
GDUCM_SC_P193	20211006	≥128	R	8	S	2	S	16	S	<1	S	2	S	2	S	1	I	4	R	<0.5	S
GDUCM_SC_P2	20211002	16	S	8	S	2	S	16	S	<1	S	4	I	2	S	<0.25	S	0.5	S	<0.5	S
GDUCM_SC_P183	20211026	16	S	2	S	2	S	<2	S	<1	S	<0.25	S	2	S	<0.25	S	0.5	S	<0.5	S
GDUCM_SC_P50	20211030	16	S	2	S	2	S	<2	S	<1	S	0.5	S	1	S	<0.25	S	1	S	<0.5	S
GDUCM_SC_P157	20211025	<8	S	1	S	2	S	<2	S	<1	S	<0.25	S	<0.25	S	<0.25	S	0.25	S	<0.5	S
GDUCM_SC_P10	20211106	≥128	R	16	I	8	S	<2	S	<1	S	≥16	R	≥16	R	1	I	4	R	<0.5	S
GDUCM_SC_P92	20211103	16	S	2	S	2	S	<2	S	<1	S	<0.25	S	1	S	<0.25	S	1	S	<0.5	S
GDUCM_SC_P100	20211120	16	S	8	S	2	S	<2	S	<1	S	<0.25	S	<0.25	S	<0.25	S	≥8	R	0.5	S
GDUCM_SC_P129	20211119	≥128	R	16	I	≥64	R	4	S	<1	S	≥16	R	≥16	R	<0.25	S	0.5	S	<0.5	S
GDUCM_SC_P14	20211101	16	S	2	S	2	S	<2	S	<1	S	<0.25	S	1	S	<0.25	S	0.5	S	<0.5	S
GDUCM_SC_P28	20211101	≥128	R	8	S	16	I	<2	S	<1	S	<0.25	S	1	S	<0.25	S	0.5	S	2	S
GDUCM_SC_P139	20211116	32	I	2	S	2	S	<2	S	<1	S	<0.25	S	1	S	<0.25	S	1	S	2	S
GDUCM_SC_P173	20211113	≥128	R	16	I	16	I	<2	S	<1	S	1	S	2	S	1	I	4	R	<0.5	S
GDUCM_SC_P88	20211116	≥128	R	16	I	2	S	4	S	<1	S	≥16	R	≥16	R	1	I	4	R	2	S
GDUCM_SC_P10	20211104	≥128	R	16	I	8	S	<2	S	<1	S	≥16	R	≥16	R	1	I	4	R	<0.5	S
GDUCM_SC_P20	20211110	32	I	8	S	2	S	<2	S	<1	S	8	R	≥16	R	<0.25	S	1	S	<0.5	S
GDUCM_SC_P50	20211101	16	S	2	S	2	S	<2	S	<1	S	0.5	S	1	S	<0.25	S	1	S	<0.5	S
GDUCM_SC_P92	20211104	16	S	2	S	2	S	<2	S	<1	S	<0.25	S	1	S	<0.25	S	1	S	<0.5	S
GDUCM_SC_P141	20211124	16	S	2	S	2	S	<2	S	<1	S	<0.25	S	1	S	<0.25	S	1	S	2	S
GDUCM_SC_P1	20211120	16	S	8	S	2	S	16	S	<1	S	<0.25	S	1	S	≥4	R	≥8	R	<0.5	S
GDUCM_SC_P192	20211116	16	S	2	S	2	S	<2	S	<1	S	4	I	≥16	R	<0.25	S	0.5	S	<0.5	S
GDUCM_SC_P177	20211116	16	S	0.25	S	2	S	<2	S	<1	S	<0.25	S	1	S	<0.25	S	<0.12	S	<0.5	S
GDUCM_SC_P8	20211113	≥128	R	16	I	32	R	4	S	<1	S	1	S	2	S	<0.25	S	4	R	<0.5	S
GDUCM_SC_P157	20211109	32	I	4	S	2	S	16	S	<1	S	0.5	S	2	S	0.5	S	2	I	1	S
GDUCM_SC_P141	20211126	16	S	2	S	2	S	<2	S	<1	S	<0.25	S	1	S	<0.25	S	1	S	2	S
GDUCM_SC_P154	20211129	≥128	R	8	S	2	S	8	S	<1	S	≥16	R	≥16	R	<0.25	S	1	S	<0.5	S
GDUCM_SC_P157	20211101	≥128	R	4	S	2	S	4	S	<1	S	≥16	R	≥16	R	<0.25	S	2	I	2	S
GDUCM_SC_P26	20211122	≥128	R	16	I	<0.12	S	4	S	4	S	<0.25	S	0.5	S	0.5	S	0.25	S	<0.5	S
GDUCM_SC_P184	20211126	<8	S	8	S	2	S	16	S	<1	S	1	S	2	S	<0.25	S	0.5	S	0.5	S
GDUCM_SC_P57	20211102	16	S	2	S	2	S	<2	S	<1	S	0.5	S	1	S	<0.25	S	0.5	S	1	S
GDUCM_SC_P109	20211119	64	I	2	S	2	S	<2	S	<1	S	<0.25	S	2	S	<0.25	S	1	S	<0.5	S
GDUCM_SC_P65	20211112	16	S	2	S	2	S	<2	S	<1	S	<0.25	S	1	S	<0.25	S	0.5	S	<0.5	S
GDUCM_SC_P50	20211108	16	S	2	S	2	S	<2	S	<1	S	0.5	S	1	S	<0.25	S	1	S	<0.5	S
GDUCM_SC_P161	20211124	16	S	2	S	2	S	<2	S	<1	S	0.5	S	0.5	S	<0.25	S	1	S	<0.5	S
GDUCM_SC_P94	20211130	16	S	2	S	2	S	<2	S	<1	S	<0.25	S	2	S	<0.25	S	1	S	<0.5	S
GDUCM_SC_P176	20211104	16	S	8	S	2	S	<2	S	<1	S	<0.25	S	2	S	<0.25	S	1	S	<0.5	S
GDUCM_SC_P7	20211107	<8	S	1	S	2	S	<2	S	<1	S	0.5	S	2	S	<0.25	S	<0.12	S	<0.5	S
GDUCM_SC_P50	20211105	16	S	2	S	2	S	<2	S	<1	S	0.5	S	1	S	<0.25	S	1	S	<0.5	S
GDUCM_SC_P181	20211110	<8	S	0.5	S	1	S	<2	S	<1	S	<0.25	S	<0.25	S	<0.25	S	<0.12	S	<0.5	S
GDUCM_SC_P193	20211118	64	I	8	S	2	S	<2	S	<1	S	8	R	≥16	R	<0.25	S	1	S	2	S
GDUCM_SC_P176	20211103	16	S	8	S	2	S	<2	S	<1	S	<0.25	S	2	S	<0.25	S	1	S	<0.5	S
GDUCM_SC_P20	20211110	32	I	8	S	2	S	<2	S	<1	S	8	R	≥16	R	<0.25	S	1	S	<0.5	S
GDUCM_SC_P1	20211122	16	S	8	S	2	S	16	S	<1	S	<0.25	S	1	S	≥4	R	≥8	R	<0.5	S
GDUCM_SC_P145	20211111	16	S	2	S	2	S	<2	S	<1	S	4	I	≥16	R	<0.25	S	4	R	<0.5	S
GDUCM_SC_P150	20211117	≥128	R	4	S	8	S	<2	S	<1	S	2	S	2	S	0.5	S	2	I	2	S
GDUCM_SC_P141	20211130	≥128	R	16	I	16	I	8	S	2	S	≥16	R	≥16	R	0.5	S	2	I	2	S
GDUCM_SC_P174	20211123	16	S	0.5	S	2	S	<2	S	<1	S	<0.25	S	2	S	<0.25	S	0.5	S	1	S
GDUCM_SC_P5	20211122	32	I	4	S	2	S	<2	S	<1	S	8	R	≥16	R	<0.25	S	0.5	S	2	S
GDUCM_SC_P161	20211125	16	S	2	S	2	S	<2	S	<1	S	0.5	S	0.5	S	<0.25	S	1	S	<0.5	S
GDUCM_SC_P89	20211119	≥128	R	8	S	2	S	<2	S	<1	S	<0.25	S	2	S	≥4	R	≥8	R	2	S
GDUCM_SC_P145	20211111	16	S	2	S	2	S	<2	S	<1	S	4	I	≥16	R	<0.25	S	4	R	<0.5	S
GDUCM_SC_P157	20211112	≥128	R	16	I	8	S	4	S	<1	S	≥16	R	≥16	R	0.5	S	2	I	<0.5	S
GDUCM_SC_P92	20211118	16	S	2	S	2	S	<2	S	<1	S	4	I	≥16	R	<0.25	S	0.5	S	<0.5	S
GDUCM_SC_P107	20211102	32	I	2	S	2	S	<2	S	<1	S	<0.25	S	1	S	<0.25	S	1	S	2	S
GDUCM_SC_P136	20211122	32	I	2	S	2	S	<2	S	<1	S	<0.25	S	1	S	<0.25	S	1	S	<0.5	S
GDUCM_SC_P149	20211111	≥128	R	16	I	2	S	16	S	<1	S	8	R	≥16	R	≥4	R	≥8	R	<0.5	S
GDUCM_SC_P90	20211125	≥128	R	16	I	32	R	4	S	<1	S	1	S	1	S	<0.25	S	0.5	S	<0.5	S
GDUCM_SC_P129	20211116	≥128	R	16	I	≥64	R	4	S	<1	S	≥16	R	≥16	R	<0.25	S	0.5	S	<0.5	S
GDUCM_SC_P24	20211111	64	I	16	I	8	S	≥64	R	8	I	≥16	R	≥16	R	2	R	≥8	R	≥16	R
GDUCM_SC_P78	20211130	64	I	4	S	8	S	<2	S	<1	S	<0.25	S	2	S	<0.25	S	0.25	S	2	S
GDUCM_SC_P147	20211130	≥128	R	8	S	2	S	<2	S	<1	S	1	S	8	R	<0.25	S	2	I	2	S
GDUCM_SC_P43	20211117	≥128	R	≥32	R	32	R	<2	S	<1	S	≥16	R	≥16	R	1	I	4	R	<0.5	S
GDUCM_SC_P190	20211110	≥128	R	16	I	32	R	8	S	<1	S	<0.25	S	1	S	<0.25	S	0.5	S	<0.5	S
GDUCM_SC_P40	20211113	≥128	R	≥32	R	≥64	R	16	S	≥16	R	≥16	R	≥16	R	≥4	R	≥8	R	<0.5	S
GDUCM_SC_P144	20211110	≥128	R	8	S	2	S	32	I	≥16	R	8	R	4	I	≥4	R	≥8	R	<0.5	S
GDUCM_SC_P83	20211105	16	S	2	S	2	S	<2	S	<1	S	<0.25	S	2	S	<0.25	S	1	S	<0.5	S
GDUCM_SC_P45	20211108	≥128	R	8	S	2	S	<2	S	<1	S	<0.25	S	1	S	1	I	4	R	<0.5	S
GDUCM_SC_P115	20211104	<8	S	0.5	S	1	S	<2	S	<1	S	<0.25	S	2	S	<0.25	S	<0.12	S	<0.5	S
GDUCM_SC_P140	20211104	16	S	2	S	2	S	4	S	<1	S	≥16	R	≥16	R	<0.25	S	1	S	<0.5	S
GDUCM_SC_P50	20211103	16	S	2	S	2	S	<2	S	<1	S	0.5	S	1	S	<0.25	S	1	S	<0.5	S
GDUCM_SC_P74	20211118	<8	S	0.5	S	2	S	4	S	<1	S	<0.25	S	1	S	<0.25	S	<0.12	S	<0.5	S
GDUCM_SC_P37	20211102	32	I	4	S	2	S	4	S	<1	S	8	R	≥16	R	<0.25	S	1	S	<0.5	S
GDUCM_SC_P163	20211120	16	S	2	S	2	S	<2	S	<1	S	4	I	≥16	R	1	I	4	R	2	S
GDUCM_SC_P129	20211108	≥128	R	16	I	32	R	<2	S	<1	S	≥16	R	≥16	R	1	I	4	R	<0.5	S
GDUCM_SC_P194	20211109	16	S	2	S	2	S	<2	S	<1	S	0.5	S	1	S	<0.25	S	0.5	S	<0.5	S
GDUCM_SC_P113	20211231	≥128	R	4	S	8	S	<2	S	<1	S	≥16	R	≥16	R	0.5	S	4	R	2	S
GDUCM_SC_P1	20211227	≥128	R	16	I	≥64	R	4	S	<1	S	0.5	S	1	S	<0.25	S	0.5	S	<0.5	S
GDUCM_SC_P5	20211219	32	I	4	S	2	S	<2	S	<1	S	8	R	≥16	R	<0.25	S	0.5	S	2	S
GDUCM_SC_P150	20211209	≥128	R	8	S	8	S	8	S	<1	S	4	I	8	R	0.5	S	2	I	4	S
GDUCM_SC_P148	20211223	32	I	2	S	2	S	<2	S	<1	S	1	S	2	S	<0.25	S	1	S	2	S
GDUCM_SC_P42	20211231	16	S	2	S	2	S	8	S	<1	S	<0.25	S	2	S	<0.25	S	0.5	S	<0.5	S
GDUCM_SC_P5	20211227	32	I	4	S	2	S	<2	S	<1	S	8	R	≥16	R	<0.25	S	0.5	S	2	S
GDUCM_SC_P130	20211224	16	S	2	S	2	S	<2	S	<1	S	<0.25	S	1	S	<0.25	S	0.5	S	<0.5	S
GDUCM_SC_P72	20211228	≥128	R	16	I	≥64	R	16	S	<1	S	4	I	≥16	R	<0.25	S	1	S	2	S
GDUCM_SC_P62	20211217	≥128	R	8	S	2	S	<2	S	<1	S	≥16	R	≥16	R	<0.25	S	2	I	2	S
GDUCM_SC_P66	20211210	16	S	2	S	2	S	<2	S	<1	S	4	I	8	R	1	I	4	R	<0.5	S
GDUCM_SC_P19	20211212	16	S	4	S	2	S	<2	S	<1	S	<0.25	S	1	S	<0.25	S	1	S	<0.5	S
GDUCM_SC_P62	20211215	≥128	R	8	S	2	S	<2	S	<1	S	≥16	R	≥16	R	<0.25	S	2	I	2	S
GDUCM_SC_P59	20211217	≥128	R	8	S	16	I	<2	S	<1	S	≥16	R	≥16	R	≥4	R	≥8	R	2	S
GDUCM_SC_P35	20211201	16	S	4	S	2	S	<2	S	<1	S	<0.25	S	1	S	<0.25	S	1	S	<0.5	S
GDUCM_SC_P174	20211229	16	S	0.5	S	2	S	<2	S	<1	S	<0.25	S	2	S	<0.25	S	0.5	S	2	S
GDUCM_SC_P81	20211222	≥128	R	8	S	2	S	<2	S	<1	S	<0.25	S	1	S	1	I	4	R	2	S
GDUCM_SC_P72	20211222	≥128	R	16	I	≥64	R	16	S	<1	S	4	I	≥16	R	<0.25	S	1	S	2	S
GDUCM_SC_P161	20211202	≥128	R	8	S	2	S	<2	S	<1	S	2	S	1	S	1	I	4	R	2	S
GDUCM_SC_P129	20211201	≥128	R	16	I	≥64	R	<2	S	<1	S	≥16	R	≥16	R	0.5	S	1	S	2	S
GDUCM_SC_P22	20211207	≥128	R	16	I	≥64	R	<2	S	<1	S	<0.25	S	2	S	<0.25	S	0.5	S	2	S
GDUCM_SC_P196	20211210	16	S	2	S	2	S	<2	S	<1	S	<0.25	S	1	S	<0.25	S	1	S	<0.5	S
GDUCM_SC_P59	20211212	≥128	R	8	S	2	S	16	S	<1	S	8	R	4	I	<0.25	S	2	I	0.5	S
GDUCM_SC_P120		<8	S	0.5	S	1	S	<2	S	<1	S	<0.25	S	2	S	<0.25	S	<0.12	S	<0.5	S
GDUCM_SC_P195	20211204	≥128	R	16	I	32	R	16	S	<1	S	≥16	R	≥16	R	0.5	S	4	R	<0.5	S
GDUCM_SC_P148	20211221	32	I	2	S	2	S	<2	S	<1	S	1	S	2	S	<0.25	S	1	S	2	S
GDUCM_SC_P75	20211230	32	I	4	S	2	S	<2	S	<1	S	1	S	1	S	<0.25	S	1	S	2	S
GDUCM_SC_P24	20211229	≥128	R	16	I	2	S	4	S	<1	S	≥16	R	≥16	R	2	R	4	R	<0.5	S
GDUCM_SC_P182	20211224	16	S	2	S	2	S	<2	S	<1	S	<0.25	S	1	S	<0.25	S	1	S	1	S
GDUCM_SC_P72	20211224	≥128	R	16	I	≥64	R	16	S	<1	S	4	I	≥16	R	<0.25	S	1	S	2	S
GDUCM_SC_P22	20211207	≥128	R	16	I	≥64	R	<2	S	<1	S	<0.25	S	2	S	<0.25	S	0.5	S	2	S
GDUCM_SC_P163	20211203	≥128	R	4	S	8	S	<2	S	<1	S	4	I	8	R	2	R	≥8	R	2	S
GDUCM_SC_P73	20211218	16	S	8	S	2	S	<2	S	<1	S	0.5	S	2	S	≥4	R	≥8	R	2	S
GDUCM_SC_P150	20211210	≥128	R	8	S	8	S	8	S	<1	S	4	I	8	R	0.5	S	2	I	4	S
GDUCM_SC_P113	20211229	≥128	R	4	S	8	S	<2	S	<1	S	≥16	R	≥16	R	0.5	S	4	R	2	S
GDUCM_SC_P66	20211225	64	I	16	I	≥64	R	4	S	<1	S	8	R	≥16	R	1	I	4	R	<0.5	S
GDUCM_SC_P120		<8	S	0.5	S	1	S	<2	S	<1	S	<0.25	S	2	S	<0.25	S	<0.12	S	<0.5	S
GDUCM_SC_P131	20211225	≥128	R	≥32	R	≥64	R	4	S	<1	S	≥16	R	≥16	R	1	I	4	R	<0.5	S
GDUCM_SC_P72	20211231	≥128	R	16	I	32	R	16	S	<1	S	2	S	8	R	<0.25	S	1	S	2	S
GDUCM_SC_P130	20211210	16	S	2	S	2	S	<2	S	<1	S	<0.25	S	1	S	<0.25	S	0.5	S	<0.5	S
GDUCM_SC_P129	20211206	≥128	R	16	I	≥64	R	<2	S	<1	S	≥16	R	≥16	R	0.5	S	1	S	2	S
GDUCM_SC_P62	20211213	≥128	R	8	S	2	S	<2	S	<1	S	≥16	R	≥16	R	<0.25	S	2	I	2	S
GDUCM_SC_P84	20211223	64	I	4	S	2	S	<2	S	<1	S	<0.25	S	1	S	<0.25	S	1	S	<0.5	S
GDUCM_SC_P72	20211230	≥128	R	16	I	32	R	16	S	<1	S	2	S	8	R	<0.25	S	1	S	2	S
GDUCM_SC_P129	20211231	16	S	8	S	2	S	16	S	<1	S	8	R	8	R	<0.25	S	0.5	S	0.5	S
GDUCM_SC_P113	20211229	≥128	R	4	S	8	S	<2	S	<1	S	≥16	R	≥16	R	0.5	S	4	R	2	S
GDUCM_SC_P161	20211201	≥128	R	8	S	2	S	<2	S	<1	S	2	S	1	S	1	I	4	R	2	S
GDUCM_SC_P5	20211209	32	I	4	S	2	S	<2	S	<1	S	8	R	≥16	R	<0.25	S	0.5	S	2	S
GDUCM_SC_P125	20211209	<8	S	4	S	2	S	4	S	<1	S	<0.25	S	2	S	<0.25	S	<0.12	S	<0.5	S
GDUCM_SC_P195	20211207	≥128	R	16	I	32	R	16	S	<1	S	≥16	R	≥16	R	0.5	S	4	R	<0.5	S
GDUCM_SC_P135	20211220	16	S	2	S	2	S	<2	S	<1	S	<0.25	S	<0.25	S	<0.25	S	0.5	S	2	S
GDUCM_SC_P72	20211217	≥128	R	16	I	≥64	R	16	S	<1	S	4	I	≥16	R	<0.25	S	1	S	2	S
GDUCM_SC_P147	20211231	≥128	R	16	I	32	R	<2	S	<1	S	≥16	R	≥16	R	<0.25	S	2	I	<0.5	S
GDUCM_SC_P148	20211224	32	I	2	S	2	S	<2	S	<1	S	1	S	2	S	<0.25	S	1	S	2	S
GDUCM_SC_P148	20211228	32	I	2	S	2	S	<2	S	<1	S	1	S	2	S	<0.25	S	1	S	2	S
GDUCM_SC_P72	20211229	≥128	R	16	I	32	R	16	S	<1	S	2	S	8	R	<0.25	S	1	S	2	S
GDUCM_SC_P113	20211223	≥128	R	16	I	32	R	4	S	<1	S	1	S	2	S	<0.25	S	0.5	S	1	S
GDUCM_SC_P124	20211219	<8	S	4	S	2	S	4	S	<1	S	<0.25	S	2	S	<0.25	S	<0.12	S	<0.5	S
GDUCM_SC_P15	20211216	32	I	2	S	2	S	4	S	<1	S	<0.25	S	1	S	<0.25	S	1	S	<0.5	S
GDUCM_SC_P174	20211207	16	S	0.5	S	2	S	<2	S	<1	S	<0.25	S	2	S	<0.25	S	0.5	S	2	S
GDUCM_SC_P147	20211202	≥128	R	8	S	2	S	<2	S	<1	S	1	S	8	R	<0.25	S	2	I	2	S
GDUCM_SC_P129	20211216	16	S	4	S	2	S	<2	S	<1	S	2	S	≥16	R	0.5	S	2	I	<0.5	S
GDUCM_SC_P130	20211213	16	S	2	S	2	S	<2	S	<1	S	<0.25	S	1	S	<0.25	S	0.5	S	<0.5	S
GDUCM_SC_P148	20211226	32	I	2	S	2	S	<2	S	<1	S	1	S	2	S	<0.25	S	1	S	2	S
GDUCM_SC_P81	20211224	≥128	R	8	S	2	S	<2	S	<1	S	<0.25	S	1	S	1	I	4	R	2	S
GDUCM_SC_P147	20211206	≥128	R	8	S	2	S	<2	S	<1	S	1	S	8	R	<0.25	S	2	I	2	S
GDUCM_SC_P114	20211208	≥128	R	2	S	2	S	<2	S	2	S	<0.25	S	<0.25	S	<0.25	S	1	S	<0.5	S
GDUCM_SC_P158	20211210	64	I	4	S	2	S	<2	S	<1	S	8	R	≥16	R	<0.25	S	0.5	S	2	S
GDUCM_SC_P130	20211215	16	S	2	S	2	S	<2	S	<1	S	<0.25	S	1	S	<0.25	S	0.5	S	<0.5	S
GDUCM_SC_P98	20220118	16	S	2	S	2	S	<2	S	<1	S	<0.25	S	2	S	<0.25	S	0.5	S	<0.5	S
GDUCM_SC_P34	20220112	32	I	2	S	2	S	<2	S	<1	S	0.5	S	2	S	<0.25	S	1	S	<0.5	S
GDUCM_SC_P60	20220120	<8	S	0.5	S	2	S	16	S	<1	S	<0.25	S	1	S	<0.25	S	<0.12	S	<0.5	S
GDUCM_SC_P98	20220118	16	S	2	S	2	S	<2	S	<1	S	<0.25	S	2	S	<0.25	S	0.5	S	<0.5	S
GDUCM_SC_P129	20220129	16	S	2	S	2	S	<2	S	<1	S	<0.25	S	1	S	<0.25	S	0.5	S	<0.5	S
GDUCM_SC_P104	20220128	16	S	2	S	2	S	<2	S	<1	S	<0.25	S	1	S	<0.25	S	0.5	S	<0.5	S
GDUCM_SC_P102	20220130	32	I	2	S	2	S	4	S	<1	S	4	I	≥16	R	<0.25	S	0.5	S	<0.5	S
GDUCM_SC_P49	20220118	16	S	2	S	2	S	4	S	<1	S	<0.25	S	2	S	<0.25	S	1	S	<0.5	S
GDUCM_SC_P187	20220123	≥128	R	16	I	≥64	R	<2	S	<1	S	1	S	2	S	<0.25	S	1	S	<0.5	S
GDUCM_SC_P130	20220118	16	S	2	S	2	S	<2	S	<1	S	4	I	8	R	0.5	S	0.5	S	≥16	R
GDUCM_SC_P98	20220117	16	S	2	S	2	S	<2	S	<1	S	<0.25	S	2	S	<0.25	S	0.5	S	<0.5	S
GDUCM_SC_P129	20220117	16	S	2	S	2	S	<2	S	<1	S	<0.25	S	1	S	<0.25	S	0.5	S	2	S
GDUCM_SC_P93	20220123	16	S	2	S	2	S	<2	S	<1	S	<0.25	S	1	S	<0.25	S	0.5	S	<0.5	S
GDUCM_SC_P58	20220126	16	S	2	S	2	S	<2	S	<1	S	1	S	2	S	<0.25	S	1	S	<0.5	S
GDUCM_SC_P70	20220126	≥128	R	16	I	8	S	16	S	≥16	R	≥16	R	≥16	R	≥4	R	≥8	R	<0.5	S
GDUCM_SC_P70	20220127	≥128	R	16	I	8	S	16	S	≥16	R	≥16	R	≥16	R	≥4	R	≥8	R	<0.5	S
GDUCM_SC_P167	20220125	16	S	16	I	8	S	16	S	<1	S	0.5	S	1	S	1	I	4	R	<0.5	S
GDUCM_SC_P16	20220107	<8	S	0.25	S	1	S	<2	S	<1	S	1	S	2	S	<0.25	S	0.25	S	<0.5	S
GDUCM_SC_P49	20220104	16	S	2	S	2	S	4	S	<1	S	<0.25	S	1	S	<0.25	S	1	S	<0.5	S
GDUCM_SC_P15	20220110	32	I	2	S	2	S	4	S	<1	S	<0.25	S	1	S	<0.25	S	1	S	<0.5	S
GDUCM_SC_P68	20220125	32	I	8	S	2	S	16	S	<1	S	1	S	2	S	<0.25	S	0.5	S	<0.5	S
GDUCM_SC_P53	20220127	32	I	2	S	2	S	<2	S	<1	S	0.5	S	1	S	<0.25	S	0.5	S	<0.5	S
GDUCM_SC_P61	20220127	32	I	2	S	2	S	<2	S	<1	S	<0.25	S	2	S	<0.25	S	0.5	S	<0.5	S
GDUCM_SC_P15	20220103	32	I	2	S	2	S	4	S	<1	S	<0.25	S	1	S	<0.25	S	1	S	<0.5	S
GDUCM_SC_P87	20220118	<8	S	2	S	2	S	8	S	<1	S	<0.25	S	1	S	<0.25	S	0.25	S	<0.5	S
GDUCM_SC_P22	20220124	<8	S	16	I	32	R	≥64	R	≥16	R	≥16	R	≥16	R	1	I	0.5	S	<0.5	S
GDUCM_SC_P110	20220106	≥128	R	8	S	≥64	R	<2	S	<1	S	1	S	1	S	0.5	S	4	R	1	S
GDUCM_SC_P1	20220106	≥128	R	16	I	≥64	R	4	S	<1	S	0.5	S	1	S	<0.25	S	0.5	S	<0.5	S
GDUCM_SC_P42	20220110	16	S	2	S	2	S	8	S	<1	S	<0.25	S	2	S	<0.25	S	0.5	S	<0.5	S
GDUCM_SC_P15	20220115	16	S	2	S	2	S	4	S	<1	S	4	I	≥16	R	<0.25	S	1	S	<0.5	S
GDUCM_SC_P187	20220122	≥128	R	16	I	≥64	R	<2	S	<1	S	1	S	2	S	<0.25	S	1	S	<0.5	S
GDUCM_SC_P120		<8	S	0.5	S	1	S	<2	S	<1	S	<0.25	S	2	S	<0.25	S	<0.12	S	<0.5	S
GDUCM_SC_P67	20220126	≥128	R	16	I	32	R	16	S	<1	S	1	S	2	S	2	R	≥8	R	<0.5	S
GDUCM_SC_P53	20220130	32	I	2	S	2	S	<2	S	<1	S	0.5	S	1	S	<0.25	S	0.5	S	<0.5	S
GDUCM_SC_P137	20220108	≥128	R	16	I	8	S	<2	S	<1	S	≥16	R	≥16	R	0.5	S	4	R	<0.5	S
GDUCM_SC_P42	20220101	16	S	2	S	2	S	8	S	<1	S	<0.25	S	2	S	<0.25	S	0.5	S	<0.5	S
GDUCM_SC_P130	20220118	16	S	2	S	2	S	<2	S	<1	S	4	I	≥16	R	<0.25	S	0.5	S	<0.5	S
GDUCM_SC_P110	20220106	≥128	R	8	S	≥64	R	<2	S	<1	S	1	S	1	S	0.5	S	4	R	1	S
GDUCM_SC_P158	20220121	≥128	R	16	I	≥64	R	<2	S	<1	S	≥16	R	≥16	R	<0.25	S	1	S	<0.5	S
GDUCM_SC_P68	20220129	≥128	R	8	S	8	S	16	S	<1	S	≥16	R	≥16	R	<0.25	S	1	S	<0.5	S
GDUCM_SC_P42	20220107	16	S	2	S	2	S	8	S	<1	S	<0.25	S	2	S	<0.25	S	0.5	S	<0.5	S
GDUCM_SC_P172	20220117	16	S	2	S	2	S	<2	S	<1	S	<0.25	S	1	S	<0.25	S	0.5	S	<0.5	S
GDUCM_SC_P175	20220120	≥128	R	8	S	8	S	4	S	<1	S	≥16	R	≥16	R	1	I	4	R	<0.5	S
GDUCM_SC_P11	20220120	16	S	2	S	2	S	<2	S	<1	S	<0.25	S	1	S	<0.25	S	1	S	2	S
GDUCM_SC_P175	20220107	≥128	R	8	S	8	S	<2	S	<1	S	1	S	≥16	R	0.5	S	4	R	<0.5	S
GDUCM_SC_P34	20220116	32	I	2	S	2	S	<2	S	<1	S	0.5	S	2	S	<0.25	S	1	S	<0.5	S
GDUCM_SC_P161	20220124	≥128	R	8	S	2	S	<2	S	<1	S	≥16	R	8	R	<0.25	S	1	S	<0.5	S
GDUCM_SC_P34	20220117	32	I	2	S	2	S	<2	S	<1	S	0.5	S	2	S	<0.25	S	1	S	<0.5	S
GDUCM_SC_P42	20220118	16	S	2	S	2	S	8	S	<1	S	<0.25	S	2	S	<0.25	S	0.5	S	<0.5	S
GDUCM_SC_P153	20220110	≥128	R	16	I	≥64	R	8	S	≥16	R	1	S	≥16	R	<0.25	S	0.5	S	<0.5	S
GDUCM_SC_P175	20220105	≥128	R	8	S	8	S	<2	S	<1	S	1	S	≥16	R	0.5	S	4	R	<0.5	S
GDUCM_SC_P47	20220109	16	S	0.5	S	1	S	<2	S	<1	S	1	S	2	S	<0.25	S	0.25	S	<0.5	S
GDUCM_SC_P98	20220115	16	S	2	S	2	S	<2	S	<1	S	<0.25	S	2	S	<0.25	S	0.5	S	<0.5	S
GDUCM_SC_P42	20220120	≥128	R	8	S	16	I	4	S	<1	S	≥16	R	≥16	R	1	I	4	R	<0.5	S
GDUCM_SC_P130	20220120	16	S	2	S	2	S	<2	S	<1	S	4	I	≥16	R	<0.25	S	0.5	S	<0.5	S
GDUCM_SC_P68	20220128	≥128	R	8	S	8	S	16	S	<1	S	≥16	R	≥16	R	<0.25	S	1	S	<0.5	S
GDUCM_SC_P134	20220118	≥128	R	8	S	16	I	4	S	<1	S	1	S	2	S	1	I	4	R	<0.5	S
GDUCM_SC_P155	20220126	32	I	2	S	2	S	<2	S	<1	S	<0.25	S	1	S	<0.25	S	0.5	S	<0.5	S
GDUCM_SC_P67	20220125	≥128	R	16	I	32	R	16	S	<1	S	1	S	2	S	2	R	≥8	R	<0.5	S
GDUCM_SC_P101	20220130	16	S	4	S	2	S	4	S	<1	S	1	S	2	S	<0.25	S	1	S	<0.5	S
GDUCM_SC_P155	20220128	32	I	2	S	2	S	<2	S	<1	S	<0.25	S	1	S	<0.25	S	0.5	S	<0.5	S

## Sheet: Supplement Table 3
Strain ID_WGS	Number of ARG	aac(3)-IVa_1	aadA15_1	aadA2_2	aadA6_1	ant(2'')-Ia_18	ant(6)-Ia_1	aph(3')-IIa_1	aph(3')-IIb_1	aph(6)-Id_1	blaCARB-2_1	blaOXA-50_1	blaOXA-50_2	blaOXA-50_3	blaPAO_1	blaPAO_2	blaPAO_3	blaPAO_4	blaVIM-3_1	catA1_1	catB7_1	cmlA1_1	fosA_4	fosX_4	strA_1	sul1_2
BR0038	7	1	0	0	0	0	0	0	1	0	0	1	0	0	1	0	0	0	0	1	1	0	1	0	0	0
BR0055	6	1	0	0	0	0	0	0	1	0	0	1	0	0	1	0	0	0	0	0	1	0	1	0	0	0
BR0064-1	5	0	0	0	0	0	0	0	1	0	0	1	0	0	1	0	0	0	0	0	1	0	1	0	0	0
BR0064-2	5	0	0	0	0	0	0	0	1	0	0	1	0	0	1	0	0	0	0	0	1	0	1	0	0	0
BR0043-1	5	0	0	0	0	0	0	0	1	0	0	0	1	0	0	0	0	1	0	0	1	0	1	0	0	0
BR0043-2	5	0	0	0	0	0	0	0	1	0	0	0	1	0	0	0	0	1	0	0	1	0	1	0	0	0
BR0046-1	5	0	0	0	0	0	0	0	1	0	0	1	0	0	1	0	0	0	0	0	1	0	1	0	0	0
BR0046-2	5	0	0	0	0	0	0	0	1	0	0	1	0	0	1	0	0	0	0	0	1	0	1	0	0	0
BR0036-1	8	1	0	0	0	0	0	1	1	0	0	1	0	0	0	1	0	0	0	1	1	0	1	0	0	0
BR0036-2	8	1	0	0	0	0	0	1	1	0	0	1	0	0	0	1	0	0	0	1	1	0	1	0	0	0
BR0005-1	5	0	0	0	0	0	0	0	1	0	0	0	0	1	1	0	0	0	0	0	1	0	1	0	0	0
BR0005-2	5	0	0	0	0	0	0	0	1	0	0	0	0	1	1	0	0	0	0	0	1	0	1	0	0	0
BR0118-1	5	0	0	0	0	0	0	0	1	0	0	1	0	0	0	1	0	0	0	0	1	0	1	0	0	0
BR0118-2	5	0	0	0	0	0	0	0	1	0	0	1	0	0	0	1	0	0	0	0	1	0	1	0	0	0
BR0019-1	8	1	0	0	0	0	0	1	1	0	0	0	0	1	1	0	0	0	0	1	1	0	1	0	0	0
BR0019-2	8	1	0	0	0	0	0	1	1	0	0	0	0	1	1	0	0	0	0	1	1	0	1	0	0	0
BR0114-1	5	0	0	0	0	0	0	0	1	0	0	1	0	0	0	1	0	0	0	0	1	0	1	0	0	0
BR0114-2	5	0	0	0	0	0	0	0	1	0	0	1	0	0	0	1	0	0	0	0	1	0	1	0	0	0
BR0053-1	7	0	0	0	0	0	0	1	1	0	0	1	0	0	0	1	0	0	0	1	1	0	1	0	0	0
BR0053-2	7	0	0	0	0	0	0	1	1	0	0	1	0	0	0	1	0	0	0	1	1	0	1	0	0	0
BR0001-1	5	0	0	0	0	0	0	0	1	0	0	1	0	0	1	0	0	0	0	0	1	0	1	0	0	0
BR0001-2	5	0	0	0	0	0	0	0	1	0	0	1	0	0	1	0	0	0	0	0	1	0	1	0	0	0
BR0037-1	5	0	0	0	0	0	0	0	1	0	0	0	0	1	1	0	0	0	0	0	1	0	1	0	0	0
BR0037-2	5	0	0	0	0	0	0	0	1	0	0	0	0	1	1	0	0	0	0	0	1	0	1	0	0	0
BR0081-1	5	0	0	0	0	0	0	0	1	0	0	0	1	0	0	0	0	1	0	0	1	0	1	0	0	0
BR0081-2	5	0	0	0	0	0	0	0	1	0	0	0	1	0	0	0	0	1	0	0	1	0	1	0	0	0
BR0086-1	5	0	0	0	0	0	0	0	1	0	0	0	1	0	0	0	0	1	0	0	1	0	1	0	0	0
BR0086-2	5	0	0	0	0	0	0	0	1	0	0	0	1	0	0	0	0	1	0	0	1	0	1	0	0	0
R0039	5	0	0	0	0	0	0	0	1	0	0	0	0	1	0	1	0	0	0	0	1	0	1	0	0	0
R0129	5	0	0	0	0	0	0	0	1	0	0	0	0	1	0	1	0	0	0	0	1	0	1	0	0	0
R0137	5	0	0	0	0	0	0	0	1	0	0	0	0	1	0	1	0	0	0	0	1	0	1	0	0	0
R0013	5	0	0	0	0	0	0	0	1	0	0	0	1	0	0	0	0	1	0	0	1	0	1	0	0	0
R0072	5	0	0	0	0	0	0	0	1	0	0	0	1	0	0	0	0	1	0	0	1	0	1	0	0	0
R0098	6	0	0	0	0	0	0	0	1	0	0	0	1	0	0	0	0	1	0	1	1	0	1	0	0	0
R0101	5	0	0	0	0	0	0	0	1	0	0	0	1	0	0	0	0	1	0	0	1	0	1	0	0	0
Z0001	5	0	0	0	0	0	0	0	1	0	0	0	1	0	0	0	0	1	0	0	1	0	1	0	0	0
R0040	7	0	0	0	0	0	0	0	1	1	0	0	0	1	0	0	0	1	0	0	1	0	1	0	1	0
R0054	7	0	0	0	0	0	0	0	1	1	0	0	0	1	0	0	0	1	0	0	1	0	1	0	1	0
R0051	6	0	0	0	0	0	0	1	1	0	0	0	0	1	1	0	0	0	0	0	1	0	1	0	0	0
Z0002	6	0	0	0	0	0	0	1	1	0	0	0	0	1	1	0	0	0	0	0	1	0	1	0	0	0
R0109	5	0	0	0	0	0	0	0	1	0	0	1	0	0	1	0	0	0	0	0	1	0	1	0	0	0
R0133	8	1	0	0	0	0	0	1	1	0	0	1	0	0	1	0	0	0	0	1	1	0	1	0	0	0
R0033	5	0	0	0	0	0	0	0	1	0	0	0	0	1	1	0	0	0	0	0	1	0	1	0	0	0
Z0003	5	0	0	0	0	0	0	0	1	0	0	0	0	1	1	0	0	0	0	0	1	0	1	0	0	0
R0123	5	0	0	0	0	0	0	0	1	0	0	0	0	1	0	0	1	0	0	0	1	0	1	0	0	0
R0135	8	1	0	0	0	0	0	1	1	0	0	0	0	1	0	0	1	0	0	1	1	0	1	0	0	0
R0089	8	0	0	0	0	1	0	0	1	0	1	1	0	0	1	0	0	0	0	0	1	0	1	0	0	1
R0104	8	0	0	0	0	1	0	0	1	0	1	1	0	0	1	0	0	0	0	0	1	0	1	0	0	1
R0139	5	0	0	0	0	0	0	0	1	0	0	1	0	0	1	0	0	0	0	0	1	0	1	0	0	0
R0018	5	0	0	0	0	0	0	0	1	0	0	1	0	0	1	0	0	0	0	0	1	0	1	0	0	0
R0044	6	1	0	0	0	0	0	0	1	0	0	1	0	0	1	0	0	0	0	0	1	0	1	0	0	0
R0016	5	0	0	0	0	0	0	0	1	0	0	1	0	0	0	0	1	0	0	0	1	0	1	0	0	0
R0065	5	0	0	0	0	0	0	0	1	0	0	1	0	0	0	0	1	0	0	0	1	0	1	0	0	0
R0122	5	0	0	0	0	0	0	0	1	0	0	1	0	0	0	0	0	1	0	0	1	0	1	0	0	0
R0136	6	0	0	0	0	0	0	0	1	0	0	1	0	0	0	0	0	1	0	1	1	0	1	0	0	0
R0026	5	0	0	0	0	0	0	0	1	0	0	0	0	1	1	0	0	0	0	0	1	0	1	0	0	0
R0041	5	0	0	0	0	0	0	0	1	0	0	0	0	1	1	0	0	0	0	0	1	0	1	0	0	0
R0079	6	1	0	0	0	0	0	0	1	0	0	1	0	0	0	0	1	0	0	0	1	0	1	0	0	0
R0094	5	0	0	0	0	0	0	0	1	0	0	1	0	0	0	0	1	0	0	0	1	0	1	0	0	0
R0076	8	0	1	1	0	0	0	0	1	0	0	1	0	0	0	1	0	0	0	0	1	1	1	0	0	0
Z0004	8	0	1	1	0	0	0	0	1	0	0	1	0	0	0	1	0	0	0	0	1	1	1	0	0	0
R0134	8	1	0	0	0	0	0	1	1	0	0	1	0	0	0	0	0	1	0	1	1	0	1	0	0	0
Z0005	8	1	0	0	0	0	0	1	1	0	0	1	0	0	0	0	0	1	0	1	1	0	1	0	0	0
R0100	5	0	0	0	0	0	0	0	1	0	0	1	0	0	0	0	0	1	0	0	1	0	1	0	0	0
R0138	7	1	0	0	0	0	1	0	1	0	0	1	0	0	0	0	0	1	0	0	1	0	1	0	0	0
R0024	8	1	0	0	0	0	0	1	1	0	0	1	0	0	0	1	0	0	0	1	1	0	1	0	0	0
R0027	8	1	0	0	0	0	0	1	1	0	0	1	0	0	0	1	0	0	0	1	1	0	1	0	0	0
R0052	5	0	0	0	0	0	0	0	1	0	0	1	0	0	0	1	0	0	0	0	1	0	1	0	0	0
R0061	5	0	0	0	0	0	0	0	1	0	0	1	0	0	0	1	0	0	0	0	1	0	1	0	0	0
R0073	6	0	0	0	0	0	0	0	1	0	0	1	0	0	0	1	0	0	0	1	1	0	1	0	0	0
R0128	5	0	0	0	0	0	0	0	1	0	0	1	0	0	0	1	0	0	0	0	1	0	1	0	0	0
R0045	5	0	0	0	0	0	0	0	1	0	0	0	0	1	1	0	0	0	0	0	1	0	1	0	0	0
R0103	5	0	0	0	0	0	0	0	1	0	0	0	0	1	1	0	0	0	0	0	1	0	1	0	0	0
R0006	5	0	0	0	0	0	0	0	1	0	0	0	0	1	0	0	0	1	0	0	1	0	1	0	0	0
R0125	5	0	0	0	0	0	0	0	1	0	0	0	0	1	0	0	0	1	0	0	1	0	1	0	0	0
R0011	5	0	0	0	0	0	0	0	1	0	0	0	0	1	0	0	0	1	0	0	1	0	1	0	0	0
R0062	5	0	0	0	0	0	0	0	1	0	0	0	0	1	0	0	0	1	0	0	1	0	1	0	0	0
R0007	5	0	0	0	0	0	0	0	1	0	0	1	0	0	0	0	0	1	0	0	1	0	1	0	0	0
R0021	8	1	0	0	0	0	0	1	1	0	0	1	0	0	0	0	0	1	0	1	1	0	1	0	0	0
R0057	6	0	0	0	0	0	0	0	1	0	0	1	0	0	0	0	0	1	0	1	1	0	1	0	0	0
R0099	5	0	0	0	0	0	0	0	1	0	0	0	0	1	0	0	0	1	0	0	1	0	1	0	0	0
R0107	5	0	0	0	0	0	0	0	1	0	0	0	0	1	0	0	0	1	0	0	1	0	1	0	0	0
R0119	5	0	0	0	0	0	0	0	1	0	0	0	0	1	0	0	0	1	0	0	1	0	1	0	0	0
R0017	5	0	0	0	0	0	0	0	1	0	0	0	1	0	0	0	0	1	0	0	1	0	1	0	0	0
R0063	5	0	0	0	0	0	0	0	1	0	0	0	1	0	0	0	0	1	0	0	1	0	1	0	0	0
R0083	8	0	0	0	0	0	0	0	1	0	0	0	0	1	0	1	0	0	1	0	1	0	1	1	0	1
R0087	8	0	0	0	0	0	0	0	1	0	0	0	0	1	0	1	0	0	1	0	1	0	1	1	0	1
R0009	5	0	0	0	0	0	0	0	1	0	0	0	0	1	0	0	0	1	0	0	1	0	1	0	0	0
R0071	5	0	0	0	0	0	0	0	1	0	0	0	0	1	0	0	0	1	0	0	1	0	1	0	0	0
R0008	5	0	0	0	0	0	0	0	1	0	0	0	1	0	0	0	0	1	0	0	1	0	1	0	0	0
R0014	5	0	0	0	0	0	0	0	1	0	0	0	1	0	0	0	0	1	0	0	1	0	1	0	0	0
R0060	7	1	0	0	0	0	0	0	1	0	0	0	1	0	0	0	0	1	0	1	1	0	1	0	0	0
R0075	5	0	0	0	0	0	0	0	1	0	0	0	1	0	0	0	0	1	0	0	1	0	1	0	0	0
R0081	5	0	0	0	0	0	0	0	1	0	0	0	1	0	0	0	0	1	0	0	1	0	1	0	0	0
R0086	5	0	0	0	0	0	0	0	1	0	0	0	1	0	0	0	0	1	0	0	1	0	1	0	0	0
R0105	5	0	0	0	0	0	0	0	1	0	0	0	1	0	0	0	0	1	0	0	1	0	1	0	0	0
R0112	5	0	0	0	0	0	0	0	1	0	0	0	1	0	0	0	0	1	0	0	1	0	1	0	0	0
R0124	5	0	0	0	0	0	0	0	1	0	0	0	1	0	0	0	0	1	0	0	1	0	1	0	0	0
R0126	5	0	0	0	0	0	0	0	1	0	0	0	1	0	0	0	0	1	0	0	1	0	1	0	0	0
R0080	6	0	0	0	0	0	0	0	1	0	0	1	0	0	0	1	0	0	0	1	1	0	1	0	0	0
R0082	6	0	0	0	0	0	0	1	1	0	0	1	0	0	0	1	0	0	0	0	1	0	1	0	0	0
R0096	5	0	0	0	0	0	0	0	1	0	0	1	0	0	0	1	0	0	0	0	1	0	1	0	0	0
R0110	5	0	0	0	0	0	0	0	1	0	0	1	0	0	0	1	0	0	0	0	1	0	1	0	0	0
R0115	5	0	0	0	0	0	0	0	1	0	0	1	0	0	0	1	0	0	0	0	1	0	1	0	0	0
R0130	5	0	0	0	0	0	0	0	1	0	0	1	0	0	0	1	0	0	0	0	1	0	1	0	0	0
R0003	5	0	0	0	0	0	0	0	1	0	0	1	0	0	0	1	0	0	0	0	1	0	1	0	0	0
R0012	5	0	0	0	0	0	0	0	1	0	0	1	0	0	0	1	0	0	0	0	1	0	1	0	0	0
R0068	5	0	0	0	0	0	0	0	1	0	0	1	0	0	0	1	0	0	0	0	1	0	1	0	0	0
R0058	5	0	0	0	0	0	0	0	1	0	0	0	1	0	1	0	0	0	0	0	1	0	1	0	0	0
R0067	5	0	0	0	0	0	0	0	1	0	0	0	1	0	1	0	0	0	0	0	1	0	1	0	0	0
R0029	5	0	0	0	0	0	0	0	1	0	0	0	0	1	0	0	0	1	0	0	1	0	1	0	0	0
R0066	5	0	0	0	0	0	0	0	1	0	0	0	0	1	0	0	0	1	0	0	1	0	1	0	0	0
R0028	5	0	0	0	0	0	0	0	1	0	0	0	0	1	0	0	0	1	0	0	1	0	1	0	0	0
R0042	5	0	0	0	0	0	0	0	1	0	0	0	0	1	0	0	0	1	0	0	1	0	1	0	0	0
R0085	5	0	0	0	0	0	0	0	1	0	0	0	0	1	0	0	0	1	0	0	1	0	1	0	0	0
R0092	5	0	0	0	0	0	0	0	1	0	0	0	0	1	0	0	0	1	0	0	1	0	1	0	0	0
R0095	5	0	0	0	0	0	0	0	1	0	0	0	0	1	0	0	0	1	0	0	1	0	1	0	0	0
R0127	5	0	0	0	0	0	0	0	1	0	0	0	0	1	0	0	0	1	0	0	1	0	1	0	0	0
R0093	7	1	0	0	0	0	0	1	1	0	0	0	0	1	1	0	0	0	0	0	1	0	1	0	0	0
R0106	5	0	0	0	0	0	0	0	1	0	0	0	0	1	1	0	0	0	0	0	1	0	1	0	0	0
R0023	5	0	0	0	0	0	0	0	1	0	0	0	0	1	0	0	0	1	0	0	1	0	1	0	0	0
R0031	7	1	0	0	0	0	0	0	1	0	0	0	0	1	0	0	0	1	0	1	1	0	1	0	0	0
R0059	6	1	0	0	0	0	0	0	1	0	0	0	0	1	0	0	0	1	0	0	1	0	1	0	0	0
R0070	6	0	0	0	0	0	0	1	1	0	0	0	0	1	0	0	0	1	0	0	1	0	1	0	0	0
R0116	5	0	0	0	0	0	0	0	1	0	0	0	0	1	0	0	0	1	0	0	1	0	1	0	0	0
R0025	5	0	0	0	0	0	0	0	1	0	0	1	0	0	1	0	0	0	0	0	1	0	1	0	0	0
Z0006	5	0	0	0	0	0	0	0	1	0	0	1	0	0	1	0	0	0	0	0	1	0	1	0	0	0
R0022	8	1	0	0	0	0	0	1	1	0	0	0	0	1	0	1	0	0	0	1	1	0	1	0	0	0
Z0007	8	1	0	0	0	0	0	1	1	0	0	0	0	1	0	1	0	0	0	1	1	0	1	0	0	0
R0004	5	0	0	0	0	0	0	0	1	0	0	1	0	0	0	1	0	0	0	0	1	0	1	0	0	0
Z0008	5	0	0	0	0	0	0	0	1	0	0	1	0	0	0	1	0	0	0	0	1	0	1	0	0	0
R0056	6	1	0	0	0	0	0	0	1	0	0	0	0	1	0	1	0	0	0	0	1	0	1	0	0	0
R0097	8	1	0	0	0	0	0	1	1	0	0	0	0	1	0	1	0	0	0	1	1	0	1	0	0	0
R0111	5	0	0	0	0	0	0	0	1	0	0	0	0	1	0	1	0	0	0	0	1	0	1	0	0	0
R0121	5	0	0	0	0	0	0	0	1	0	0	0	0	1	0	1	0	0	0	0	1	0	1	0	0	0
R0002	5	0	0	0	0	0	0	0	1	0	0	1	0	0	1	0	0	0	0	0	1	0	1	0	0	0
R0010	5	0	0	0	0	0	0	0	1	0	0	1	0	0	1	0	0	0	0	0	1	0	1	0	0	0
R0108	5	0	0	0	0	0	0	0	1	0	0	1	0	0	0	1	0	0	0	0	1	0	1	0	0	0
Z0009	5	0	0	0	0	0	0	0	1	0	0	1	0	0	0	1	0	0	0	0	1	0	1	0	0	0
R0088	5	0	0	0	0	0	0	0	1	0	0	0	1	0	0	1	0	0	0	0	1	0	1	0	0	0
R0091	6	0	0	0	0	0	0	0	1	0	0	0	1	0	0	1	0	0	0	1	1	0	1	0	0	0
R0102	5	0	0	0	0	0	0	0	1	0	0	0	1	0	0	1	0	0	0	0	1	0	1	0	0	0
R0020	5	0	0	0	0	0	0	0	1	0	0	1	0	0	0	1	0	0	0	0	1	0	1	0	0	0
R0030	5	0	0	0	0	0	0	0	1	0	0	1	0	0	0	1	0	0	0	0	1	0	1	0	0	0
R0113	5	0	0	0	0	0	0	0	1	0	0	1	0	0	0	1	0	0	0	0	1	0	1	0	0	0
R0077	5	0	0	0	0	0	0	0	1	0	0	0	0	1	0	0	0	1	0	0	1	0	1	0	0	0
R0084	7	0	0	0	0	0	0	1	1	0	0	0	0	1	0	0	0	1	0	1	1	0	1	0	0	0
R0090	5	0	0	0	0	0	0	0	1	0	0	0	0	1	0	0	0	1	0	0	1	0	1	0	0	0
R0078	5	0	0	0	0	0	0	0	1	0	0	1	0	0	1	0	0	0	0	0	1	0	1	0	0	0
Z0010	5	0	0	0	0	0	0	0	1	0	0	1	0	0	1	0	0	0	0	0	1	0	1	0	0	0
R0120	5	0	0	0	0	0	0	0	1	0	0	0	0	1	0	0	0	1	0	0	1	0	1	0	0	0
R0131	5	0	0	0	0	0	0	0	1	0	0	0	0	1	0	0	0	1	0	0	1	0	1	0	0	0
R0032	7	1	0	0	0	0	0	0	1	0	0	0	0	1	1	0	0	0	0	1	1	0	1	0	0	0
R0050	5	0	0	0	0	0	0	0	1	0	0	0	0	1	1	0	0	0	0	0	1	0	1	0	0	0
R0049	8	0	0	0	1	0	0	1	1	0	0	0	0	1	0	1	0	0	0	0	1	0	1	0	0	1
R0069	7	0	0	0	1	0	0	0	1	0	0	0	0	1	0	1	0	0	0	0	1	0	1	0	0	1

## Sheet: Supplement Table 4
Strain ID_WGS	Number of virulence associated-genes	alg	aprA	chp	clp	dotU1	exoS	exoT	exoU	exoY	exs	fha1	fimT/U	fimV	fleI	fleN	flg	flgK/L	flh	fli	fptA	fpvA	hcp1	hsi	icmF1	las	lip1	mbtH-like	mot	muc	pch	pcr	phz	pilA	pilB	pilC	pilE	pilF	plcH	pop	ppkA	pppA	psc	ptxR	pvc	pvdA	pvdD	pvdE	pvdF
BR0001-1	51	1	1	1	1	1	1	1	0	1	1	1	1	1	0	1	1	0	1	1	1	1	1	1	1	1	1	1	1	1	1	1	1	0	0	0	1	1	1	1	1	1	1	1	1	1	0	1	1
BR0001-2	51	1	1	1	1	1	1	1	0	1	1	1	1	1	0	1	1	0	1	1	1	1	1	1	1	1	1	1	1	1	1	1	1	0	0	0	1	1	1	1	1	1	1	1	1	1	0	1	1
BR0005-1	54	1	1	1	1	1	1	1	0	1	1	1	1	1	1	1	1	1	1	1	1	1	1	1	1	1	1	1	1	1	1	1	1	0	1	0	1	1	1	1	1	1	1	1	1	1	0	1	1
BR0005-2	54	1	1	1	1	1	1	1	0	1	1	1	1	1	1	1	1	1	1	1	1	1	1	1	1	1	1	1	1	1	1	1	1	0	1	0	1	1	1	1	1	1	1	1	1	1	0	1	1
BR0019-1	50	1	1	1	1	1	1	1	1	1	1	1	1	1	1	1	1	1	1	1	1	0	1	1	1	1	1	1	1	1	1	1	1	0	0	0	1	1	1	1	1	1	1	1	1	1	0	0	1
BR0019-2	50	1	1	1	1	1	1	1	1	1	1	1	1	1	1	1	1	1	1	1	1	0	1	1	1	1	1	1	1	1	1	1	1	0	0	0	1	1	1	1	1	1	1	1	1	1	0	0	1
BR0036-1	46	1	1	1	1	1	1	1	0	1	1	0	1	1	0	1	1	0	1	1	1	0	1	1	1	1	1	1	1	1	1	1	1	0	0	0	1	1	1	1	1	1	1	1	1	1	0	0	0
BR0036-2	46	1	1	1	1	1	1	1	0	1	1	0	1	1	0	1	1	0	1	1	1	0	1	1	1	1	1	1	1	1	1	1	1	0	0	0	1	1	1	1	1	1	1	1	1	1	0	0	0
BR0037-1	46	1	1	1	1	1	1	1	0	1	1	1	1	1	0	1	1	0	1	1	1	0	1	1	1	1	1	1	1	1	1	1	1	0	0	0	1	1	1	1	1	1	1	1	1	0	0	0	0
BR0037-2	46	1	1	1	1	1	1	1	0	1	1	1	1	1	0	1	1	0	1	1	1	0	1	1	1	1	1	1	1	1	1	1	1	0	0	0	1	1	1	1	1	1	1	1	1	0	0	0	0
BR0038	53	1	1	1	1	1	1	1	0	1	1	1	1	1	0	1	1	0	1	1	1	1	1	1	1	1	1	1	1	1	1	1	1	0	1	1	1	1	1	1	1	1	1	1	1	1	0	1	1
BR0043-1	45	1	1	1	1	1	0	1	1	1	1	1	0	1	0	1	1	0	1	1	1	0	1	1	1	1	1	1	1	1	1	1	1	0	0	0	0	1	1	1	1	1	1	1	1	0	0	0	0
BR0043-2	45	1	1	1	1	1	0	1	1	1	1	1	0	1	0	1	1	0	1	1	1	0	1	1	1	1	1	1	1	1	1	1	1	0	0	0	0	1	1	1	1	1	1	1	1	0	0	0	0
BR0046-1	45	1	1	1	1	1	1	1	0	1	1	1	0	1	0	1	1	0	1	1	1	0	1	1	1	1	1	1	1	1	1	1	1	0	0	0	0	1	1	1	1	1	1	1	1	1	0	0	1
BR0046-2	45	1	1	1	1	1	1	1	0	1	1	1	0	1	0	1	1	0	1	1	1	0	1	1	1	1	1	1	1	1	1	1	1	0	0	0	0	1	1	1	1	1	1	1	1	1	0	0	1
BR0053-1	52	1	1	1	1	1	1	1	0	1	1	1	1	1	1	1	1	1	1	1	1	0	1	1	1	1	1	1	1	1	1	1	1	0	1	0	1	1	1	1	1	1	1	1	1	1	0	0	1
BR0053-2	52	1	1	1	1	1	1	1	0	1	1	1	1	1	1	1	1	1	1	1	1	0	1	1	1	1	1	1	1	1	1	1	1	0	1	0	1	1	1	1	1	1	1	1	1	1	0	0	1
BR0055	53	1	1	1	1	1	1	1	0	1	1	1	1	1	0	1	1	0	1	1	1	1	1	1	1	1	1	1	1	1	1	1	1	0	1	1	1	1	1	1	1	1	1	1	1	1	0	1	1
BR0064-1	49	1	1	1	1	1	1	1	0	1	1	1	1	1	1	1	1	1	1	1	1	0	1	1	1	1	1	1	1	1	1	1	1	0	0	0	1	1	1	1	1	1	1	1	1	1	0	0	1
BR0064-2	49	1	1	1	1	1	1	1	0	1	1	1	1	1	1	1	1	1	1	1	1	0	1	1	1	1	1	1	1	1	1	1	1	0	0	0	1	1	1	1	1	1	1	1	1	1	0	0	1
BR0081-1	46	1	1	1	1	1	0	1	1	0	1	1	1	1	0	1	1	0	1	1	1	0	1	1	1	1	1	1	1	1	1	1	1	0	0	0	1	1	1	1	1	1	1	1	1	1	0	0	1
BR0081-2	46	1	1	1	1	1	0	1	1	0	1	1	1	1	0	1	1	0	1	1	1	0	1	1	1	1	1	1	1	1	1	1	1	0	0	0	1	1	1	1	1	1	1	1	1	1	0	0	1
BR0086-1	45	1	1	1	1	1	0	1	0	0	1	1	1	1	0	1	1	0	1	1	1	0	1	1	1	1	1	1	1	1	1	1	1	0	0	0	1	1	1	1	1	1	1	1	1	1	0	0	1
BR0086-2	45	1	1	1	1	1	0	1	0	0	1	1	1	1	0	1	1	0	1	1	1	0	1	1	1	1	1	1	1	1	1	1	1	0	0	0	1	1	1	1	1	1	1	1	1	1	0	0	1
BR0114-1	52	1	1	1	1	1	1	1	0	1	1	1	1	1	1	1	1	1	1	1	1	0	1	1	1	1	1	1	1	1	1	1	1	0	1	0	1	1	1	1	1	1	1	1	1	1	0	0	1
BR0114-2	52	1	1	1	1	1	1	1	0	1	1	1	1	1	1	1	1	1	1	1	1	0	1	1	1	1	1	1	1	1	1	1	1	0	1	0	1	1	1	1	1	1	1	1	1	1	0	0	1
BR0118-1	47	1	1	1	1	1	1	1	0	1	1	1	1	1	0	1	1	0	1	1	1	0	1	1	1	1	1	1	1	1	1	1	1	0	0	0	1	1	1	1	1	1	1	1	1	1	0	0	1
BR0118-2	47	1	1	1	1	1	1	1	0	1	1	1	1	1	0	1	1	0	1	1	1	0	1	1	1	1	1	1	1	1	1	1	1	0	0	0	1	1	1	1	1	1	1	1	1	1	0	0	1
R0002	51	1	1	1	1	1	1	1	0	1	1	1	0	1	1	1	1	1	1	1	1	1	1	1	1	1	1	1	1	1	1	1	1	0	0	0	0	1	1	1	1	1	1	1	1	1	0	1	1
R0003	46	1	1	1	1	1	1	1	0	1	1	1	0	1	1	1	1	1	1	1	1	0	1	1	1	1	1	1	1	1	1	1	1	0	0	0	0	1	1	1	1	1	1	1	1	0	0	0	0
R0004	46	1	1	1	1	1	1	1	0	1	1	1	1	1	0	1	1	0	1	1	1	0	1	1	1	1	1	1	1	1	1	1	1	0	0	0	1	1	1	1	1	1	1	1	1	0	0	0	0
R0006	44	1	1	1	1	1	0	1	1	1	1	1	0	1	0	1	1	0	1	1	1	0	1	1	1	1	1	1	1	1	1	1	1	0	0	0	0	1	1	1	1	1	1	1	1	0	0	0	0
R0007	49	1	1	1	1	1	1	1	0	1	1	1	1	1	0	1	1	0	1	1	1	0	1	1	1	1	1	1	1	1	1	1	1	0	1	1	1	1	1	1	1	1	1	1	1	1	0	0	1
R0008	46	1	1	1	1	1	0	1	1	0	1	1	1	1	0	1	1	0	1	1	1	0	1	1	1	1	1	1	1	1	1	1	1	0	0	0	1	1	1	1	1	1	1	1	1	1	0	0	1
R0009	51	1	1	1	1	1	0	1	1	1	1	1	1	1	0	1	1	0	1	1	1	1	1	1	1	1	1	1	1	1	1	1	1	0	0	0	1	1	1	1	1	1	1	1	1	1	0	1	1
R0010	51	1	1	1	1	1	1	1	0	1	1	1	0	1	1	1	1	1	1	1	1	1	1	1	1	1	1	1	1	1	1	1	1	0	0	0	0	1	1	1	1	1	1	1	1	1	0	1	1
R0011	49	1	1	1	1	1	1	1	0	1	1	1	1	1	1	1	1	1	1	1	1	0	1	1	1	1	1	1	1	1	1	1	1	0	0	0	1	1	1	1	1	1	1	1	1	1	0	0	1
R0012	46	1	1	1	1	1	1	1	0	1	1	1	0	1	1	1	1	1	1	1	1	0	1	1	1	1	1	1	1	1	1	1	1	0	0	0	0	1	1	1	1	1	1	1	1	0	0	0	0
R0013	51	1	1	1	1	1	0	1	1	1	1	1	1	1	0	1	1	0	1	1	1	1	1	1	1	1	1	1	1	1	1	1	1	0	0	0	1	1	1	1	1	1	1	1	1	1	0	1	1
R0014	46	1	1	1	1	1	0	1	1	0	1	1	1	1	0	1	1	0	1	1	1	0	1	1	1	1	1	1	1	1	1	1	1	0	0	0	1	1	1	1	1	1	1	1	1	1	0	0	1
R0016	45	1	1	1	1	1	1	1	0	1	1	0	0	1	1	1	1	1	1	1	1	0	1	1	1	1	1	1	1	1	1	1	1	0	0	0	0	1	1	1	1	1	1	1	1	0	0	0	0
R0017	44	1	1	1	1	1	0	1	1	1	1	1	0	1	0	1	1	0	1	1	1	0	1	1	1	1	1	1	1	1	1	1	1	0	0	0	0	1	1	1	1	1	1	1	1	0	0	0	0
R0018	57	1	1	1	1	1	1	1	0	1	1	1	1	1	1	1	1	1	1	1	1	1	1	1	1	1	1	1	1	1	1	1	1	0	1	1	1	1	1	1	1	1	1	1	1	1	0	1	1
R0020	52	1	1	1	1	1	1	1	0	1	1	1	1	1	1	1	1	1	1	1	1	0	1	1	1	1	1	1	1	1	1	1	1	0	1	0	1	1	1	1	1	1	1	1	1	1	0	0	1
R0021	49	1	1	1	1	1	1	1	0	1	1	1	1	1	0	1	1	0	1	1	1	0	1	1	1	1	1	1	1	1	1	1	1	0	1	1	1	1	1	1	1	1	1	1	1	1	0	0	1
R0022	47	1	1	1	1	1	1	1	0	1	1	0	1	1	1	1	1	1	1	1	1	0	1	1	1	1	1	1	1	1	1	1	1	0	0	0	1	1	1	1	1	1	1	1	1	0	0	0	0
R0023	44	1	1	1	1	1	0	1	1	1	1	1	0	1	0	1	1	0	1	1	1	0	1	1	1	1	1	1	1	1	1	1	1	0	0	0	0	1	1	1	1	1	1	1	1	0	0	0	0
R0024	52	1	1	1	1	1	1	1	0	1	1	1	1	1	1	1	1	1	1	1	1	0	1	1	1	1	1	1	1	1	1	1	1	0	1	0	1	1	1	1	1	1	1	1	1	1	0	0	1
R0025	51	1	1	1	1	1	1	1	0	1	1	0	1	1	1	1	1	1	1	1	1	0	1	1	1	1	1	1	1	1	1	1	1	0	1	1	1	1	1	1	1	1	1	1	1	0	0	0	0
R0026	47	1	1	1	1	1	1	1	0	1	1	1	1	1	0	1	1	0	1	1	1	0	1	1	1	1	1	1	1	1	1	1	1	0	0	0	1	1	1	1	1	1	1	1	1	1	0	0	1
R0027	52	1	1	1	1	1	1	1	0	1	1	1	1	1	1	1	1	1	1	1	1	0	1	1	1	1	1	1	1	1	1	1	1	0	1	0	1	1	1	1	1	1	1	1	1	1	0	0	1
R0028	44	1	1	1	1	1	0	1	1	1	1	1	0	1	0	1	1	0	1	1	1	0	1	1	1	1	1	1	1	1	1	1	1	0	0	0	0	1	1	1	1	1	1	1	1	1	0	0	1
R0029	49	1	1	1	1	1	0	1	1	1	1	1	1	1	0	1	1	0	1	1	1	0	1	1	1	1	1	1	1	1	1	1	1	1	1	1	1	1	1	1	1	1	1	1	1	0	0	0	0
R0030	52	1	1	1	1	1	1	1	0	1	1	1	1	1	1	1	1	1	1	1	1	0	1	1	1	1	1	1	1	1	1	1	1	0	1	0	1	1	1	1	1	1	1	1	1	1	0	0	1
R0031	44	1	1	1	1	1	0	1	1	1	1	1	0	1	0	1	1	0	1	1	1	0	1	1	1	1	1	1	1	1	1	1	1	0	0	0	0	1	1	1	1	1	1	1	1	0	0	0	0
R0032	59	1	1	1	1	1	1	1	0	1	1	1	1	1	1	1	1	1	1	1	1	1	1	1	1	1	1	1	1	1	1	1	1	1	1	1	1	1	1	1	1	1	1	1	1	1	1	1	1
R0033	53	1	1	1	1	1	1	1	0	1	1	1	0	1	1	1	1	1	1	1	1	1	1	1	1	1	1	1	1	1	1	1	1	0	0	0	0	1	1	1	1	1	1	1	1	1	0	1	1
R0039	49	1	1	1	1	1	1	1	0	1	1	1	1	1	1	1	1	1	1	1	1	0	1	1	1	1	1	1	1	1	1	1	1	0	0	0	1	1	1	1	1	1	1	1	1	1	0	0	1
R0040	44	1	1	1	1	1	0	1	1	1	1	1	0	1	0	1	1	0	1	1	1	0	1	1	1	1	1	1	1	1	1	1	1	0	0	0	0	1	1	1	1	1	1	1	1	0	0	0	0
R0041	47	1	1	1	1	1	1	1	0	1	1	1	1	1	0	1	1	0	1	1	1	0	1	1	1	1	1	1	1	1	1	1	1	0	0	0	1	1	1	1	1	1	1	1	1	1	0	0	1
R0042	44	1	1	1	1	1	0	1	1	1	1	1	0	1	0	1	1	0	1	1	1	0	1	1	1	1	1	1	1	1	1	1	1	0	0	0	0	1	1	1	1	1	1	1	1	1	0	0	1
R0044	57	1	1	1	1	1	1	1	0	1	1	1	1	1	1	1	1	1	1	1	1	1	1	1	1	1	1	1	1	1	1	1	1	0	1	1	1	1	1	1	1	1	1	1	1	1	0	1	1
R0045	53	1	1	1	1	1	1	1	0	1	1	1	0	1	1	1	1	1	1	1	1	1	1	1	1	1	1	1	1	1	1	1	1	0	0	0	0	1	1	1	1	1	1	1	1	1	0	1	1
R0049	44	1	1	1	1	1	0	1	1	1	1	1	1	1	0	1	1	0	1	1	1	0	1	1	1	1	1	1	1	1	1	1	1	0	0	0	1	1	1	1	1	1	1	0	0	0	0	0	0
R0050	59	1	1	1	1	1	1	1	0	1	1	1	1	1	1	1	1	1	1	1	1	1	1	1	1	1	1	1	1	1	1	1	1	1	1	1	1	1	1	1	1	1	1	1	1	1	1	1	1
R0051	47	1	1	1	1	1	1	1	0	1	1	1	1	1	0	1	1	0	1	1	1	0	1	1	1	1	1	1	1	1	1	1	1	0	0	0	1	1	1	1	1	1	1	1	1	1	0	0	1
R0052	52	1	1	1	1	1	1	1	0	1	1	1	1	1	1	1	1	1	1	1	1	0	1	1	1	1	1	1	1	1	1	1	1	0	1	0	1	1	1	1	1	1	1	1	1	1	0	0	1
R0054	44	1	1	1	1	1	0	1	1	1	1	1	0	1	0	1	1	0	1	1	1	0	1	1	1	1	1	1	1	1	1	1	1	0	0	0	0	1	1	1	1	1	1	1	1	0	0	0	0
R0056	47	1	1	1	1	1	1	1	0	1	1	1	1	1	0	1	1	0	1	1	1	0	1	1	1	1	1	1	1	1	1	1	1	0	0	0	1	1	1	1	1	1	1	1	1	1	0	0	1
R0057	49	1	1	1	1	1	1	1	0	1	1	1	1	1	0	1	1	0	1	1	1	0	1	1	1	1	1	1	1	1	1	1	1	0	1	1	1	1	1	1	1	1	1	1	1	1	0	0	1
R0058	46	1	1	1	1	1	1	1	0	1	1	1	1	1	0	1	1	0	1	1	1	0	1	1	1	1	1	1	1	1	1	1	1	0	0	0	1	1	1	1	1	1	1	1	1	0	0	0	0
R0059	44	1	1	1	1	1	0	1	1	1	1	1	0	1	0	1	1	0	1	1	1	0	1	1	1	1	1	1	1	1	1	1	1	0	0	0	0	1	1	1	1	1	1	1	1	0	0	0	0
R0060	46	1	1	1	1	1	0	1	1	0	1	1	1	1	0	1	1	0	1	1	1	0	1	1	1	1	1	1	1	1	1	1	1	0	0	0	1	1	1	1	1	1	1	1	1	1	0	0	1
R0061	52	1	1	1	1	1	1	1	0	1	1	1	1	1	1	1	1	1	1	1	1	0	1	1	1	1	1	1	1	1	1	1	1	0	1	0	1	1	1	1	1	1	1	1	1	1	0	0	1
R0062	49	1	1	1	1	1	1	1	0	1	1	1	1	1	1	1	1	1	1	1	1	0	1	1	1	1	1	1	1	1	1	1	1	0	0	0	1	1	1	1	1	1	1	1	1	1	0	0	1
R0063	44	1	1	1	1	1	0	1	1	1	1	1	0	1	0	1	1	0	1	1	1	0	1	1	1	1	1	1	1	1	1	1	1	0	0	0	0	1	1	1	1	1	1	1	1	0	0	0	0
R0065	46	1	1	1	1	1	1	1	0	1	1	1	0	1	1	1	1	1	1	1	1	0	1	1	1	1	1	1	1	1	1	1	1	0	0	0	0	1	1	1	1	1	1	1	1	0	0	0	0
R0066	49	1	1	1	1	1	0	1	1	1	1	1	1	1	0	1	1	0	1	1	1	0	1	1	1	1	1	1	1	1	1	1	1	1	1	1	1	1	1	1	1	1	1	1	1	0	0	0	0
R0067	46	1	1	1	1	1	1	1	0	1	1	1	1	1	0	1	1	0	1	1	1	0	1	1	1	1	1	1	1	1	1	1	1	0	0	0	1	1	1	1	1	1	1	1	1	0	0	0	0
R0068	44	1	1	1	1	1	1	1	0	1	1	1	0	1	1	1	1	1	1	1	1	0	1	1	1	1	1	1	1	1	1	1	1	0	0	0	0	1	1	1	1	1	1	0	0	0	0	0	0
R0069	46	1	1	1	1	1	0	1	1	1	1	1	1	1	0	1	1	0	1	1	1	0	1	1	1	1	1	1	1	1	1	1	1	0	0	0	1	1	1	1	1	1	1	1	1	0	0	0	0
R0070	44	1	1	1	1	1	0	1	1	1	1	1	0	1	0	1	1	0	1	1	1	0	1	1	1	1	1	1	1	1	1	1	1	0	0	0	0	1	1	1	1	1	1	1	1	0	0	0	0
R0071	51	1	1	1	1	1	0	1	1	1	1	1	1	1	0	1	1	0	1	1	1	1	1	1	1	1	1	1	1	1	1	1	1	0	0	0	1	1	1	1	1	1	1	1	1	1	0	1	1
R0072	51	1	1	1	1	1	0	1	1	1	1	1	1	1	0	1	1	0	1	1	1	1	1	1	1	1	1	1	1	1	1	1	1	0	0	0	1	1	1	1	1	1	1	1	1	1	0	1	1
R0073	52	1	1	1	1	1	1	1	0	1	1	1	1	1	1	1	1	1	1	1	1	0	1	1	1	1	1	1	1	1	1	1	1	0	1	0	1	1	1	1	1	1	1	1	1	1	0	0	1
R0075	46	1	1	1	1	1	0	1	1	0	1	1	1	1	0	1	1	0	1	1	1	0	1	1	1	1	1	1	1	1	1	1	1	0	0	0	1	1	1	1	1	1	1	1	1	1	0	0	1
R0076	45	1	1	1	1	1	1	1	0	1	1	1	0	1	0	1	1	0	1	1	1	0	1	1	1	1	1	1	1	1	1	1	1	0	0	0	0	1	1	1	1	1	1	1	1	1	0	0	1
R0077	51	1	1	1	1	1	0	1	1	1	1	1	1	1	0	1	1	0	1	1	1	1	1	1	1	1	1	1	1	1	1	1	1	0	0	0	1	1	1	1	1	1	1	1	1	1	0	1	1
R0078	51	1	1	1	1	1	1	1	0	1	1	1	1	1	0	1	1	0	1	1	1	1	1	1	1	1	1	1	1	1	1	1	1	0	0	0	1	1	1	1	1	1	1	1	1	1	0	1	1
R0079	47	1	1	1	1	1	1	1	0	1	1	1	0	1	1	1	1	1	1	1	1	0	1	1	1	1	1	1	1	1	1	1	1	0	0	0	0	1	1	1	1	1	1	1	1	1	0	0	1
R0080	51	1	1	1	1	1	1	1	0	1	1	1	1	1	0	1	1	0	1	1	1	1	1	1	1	1	1	1	1	1	1	1	1	0	0	0	1	1	1	1	1	1	1	1	1	1	0	1	1
R0081	46	1	1	1	1	1	0	1	1	0	1	1	1	1	0	1	1	0	1	1	1	0	1	1	1	1	1	1	1	1	1	1	1	0	0	0	1	1	1	1	1	1	1	1	1	1	0	0	1
R0082	51	1	1	1	1	1	1	1	0	1	1	1	1	1	0	1	1	0	1	1	1	1	1	1	1	1	1	1	1	1	1	1	1	0	0	0	1	1	1	1	1	1	1	1	1	1	0	1	1
R0083	59	1	1	1	1	1	1	1	0	1	1	1	1	1	1	1	1	1	1	1	1	1	1	1	1	1	1	1	1	1	1	1	1	1	1	1	1	1	1	1	1	1	1	1	1	1	1	1	1
R0084	51	1	1	1	1	1	0	1	1	1	1	1	1	1	0	1	1	0	1	1	1	1	1	1	1	1	1	1	1	1	1	1	1	0	0	0	1	1	1	1	1	1	1	1	1	1	0	1	1
R0085	44	1	1	1	1	1	0	1	1	1	1	1	0	1	0	1	1	0	1	1	1	0	1	1	1	1	1	1	1	1	1	1	1	0	0	0	0	1	1	1	1	1	1	1	1	1	0	0	1
R0086	45	1	1	1	1	1	0	1	0	0	1	1	1	1	0	1	1	0	1	1	1	0	1	1	1	1	1	1	1	1	1	1	1	0	0	0	1	1	1	1	1	1	1	1	1	1	0	0	1
R0087	59	1	1	1	1	1	1	1	0	1	1	1	1	1	1	1	1	1	1	1	1	1	1	1	1	1	1	1	1	1	1	1	1	1	1	1	1	1	1	1	1	1	1	1	1	1	1	1	1
R0088	46	1	1	1	1	1	1	1	0	0	1	1	1	1	0	1	1	0	1	1	1	0	1	1	1	1	1	1	1	1	1	1	1	0	0	0	1	1	1	1	1	1	1	1	1	1	0	0	1
R0089	48	1	1	1	1	1	1	1	0	1	1	1	1	1	0	1	1	0	1	1	1	0	1	1	1	1	1	1	1	1	1	1	1	0	1	1	1	1	1	1	1	1	1	1	1	0	0	0	0
R0090	51	1	1	1	1	1	0	1	1	1	1	1	1	1	0	1	1	0	1	1	1	1	1	1	1	1	1	1	1	1	1	1	1	0	0	0	1	1	1	1	1	1	1	1	1	1	0	1	1
R0091	46	1	1	1	1	1	1	1	0	0	1	1	1	1	0	1	1	0	1	1	1	0	1	1	1	1	1	1	1	1	1	1	1	0	0	0	1	1	1	1	1	1	1	1	1	1	0	0	1
R0092	44	1	1	1	1	1	0	1	1	1	1	1	0	1	0	1	1	0	1	1	1	0	1	1	1	1	1	1	1	1	1	1	1	0	0	0	0	1	1	1	1	1	1	1	1	1	0	0	1
R0093	47	1	1	1	1	1	1	1	0	1	1	1	1	1	0	1	1	0	1	1	1	0	1	1	1	1	1	1	1	1	1	1	1	0	0	0	1	1	1	1	1	1	1	1	1	1	0	0	1
R0094	47	1	1	1	1	1	1	1	0	1	1	1	0	1	1	1	1	1	1	1	1	0	1	1	1	1	1	1	1	1	1	1	1	0	0	0	0	1	1	1	1	1	1	1	1	1	0	0	1
R0095	44	1	1	1	1	1	0	1	1	1	1	1	0	1	0	1	1	0	1	1	1	0	1	1	1	1	1	1	1	1	1	1	1	0	0	0	0	1	1	1	1	1	1	1	1	1	0	0	1
R0096	51	1	1	1	1	1	1	1	0	1	1	1	1	1	0	1	1	0	1	1	1	1	1	1	1	1	1	1	1	1	1	1	1	0	0	0	1	1	1	1	1	1	1	1	1	1	0	1	1
R0097	47	1	1	1	1	1	1	1	0	1	1	1	1	1	0	1	1	0	1	1	1	0	1	1	1	1	1	1	1	1	1	1	1	0	0	0	1	1	1	1	1	1	1	1	1	1	0	0	1
R0098	51	1	1	1	1	1	0	1	1	1	1	1	1	1	0	1	1	0	1	1	1	1	1	1	1	1	1	1	1	1	1	1	1	0	0	0	1	1	1	1	1	1	1	1	1	1	0	1	1
R0099	44	1	1	1	1	1	0	1	1	1	1	1	0	1	0	1	1	0	1	1	1	0	1	1	1	1	1	1	1	1	1	1	1	0	0	0	0	1	1	1	1	1	1	1	1	0	0	0	0
R0100	48	1	1	1	1	1	1	1	0	0	1	1	1	1	1	1	1	1	1	1	1	0	1	1	1	1	1	1	1	1	1	1	1	0	0	0	1	1	1	1	1	1	1	1	1	1	0	0	1
R0101	45	1	1	1	1	1	0	1	1	1	1	1	0	1	0	1	1	0	1	1	1	0	1	1	1	1	1	1	1	1	1	1	1	0	0	0	0	1	1	1	1	1	1	1	1	0	0	0	0
R0102	47	1	1	1	1	1	1	1	0	1	1	1	1	1	0	1	1	0	1	1	1	0	1	1	1	1	1	1	1	1	1	1	1	0	0	0	1	1	1	1	1	1	1	1	1	1	0	0	1
R0103	53	1	1	1	1	1	1	1	0	1	1	1	0	1	1	1	1	1	1	1	1	1	1	1	1	1	1	1	1	1	1	1	1	0	0	0	0	1	1	1	1	1	1	1	1	1	0	1	1
R0104	48	1	1	1	1	1	1	1	0	1	1	1	1	1	0	1	1	0	1	1	1	0	1	1	1	1	1	1	1	1	1	1	1	0	1	1	1	1	1	1	1	1	1	1	1	0	0	0	0
R0105	46	1	1	1	1	1	0	1	1	0	1	1	1	1	0	1	1	0	1	1	1	0	1	1	1	1	1	1	1	1	1	1	1	0	0	0	1	1	1	1	1	1	1	1	1	1	0	0	1
R0106	47	1	1	1	1	1	1	1	0	1	1	1	1	1	0	1	1	0	1	1	1	0	1	1	1	1	1	1	1	1	1	1	1	0	0	0	1	1	1	1	1	1	1	1	1	1	0	0	1
R0107	44	1	1	1	1	1	0	1	1	1	1	1	0	1	0	1	1	0	1	1	1	0	1	1	1	1	1	1	1	1	1	1	1	0	0	0	0	1	1	1	1	1	1	1	1	0	0	0	0
R0108	44	1	1	1	1	1	1	1	0	1	1	0	0	1	0	1	1	0	1	1	1	0	1	1	1	1	1	1	1	1	1	1	1	0	0	0	0	1	1	1	1	1	1	1	1	1	0	0	1
R0109	56	1	1	1	1	1	1	1	0	0	1	1	1	1	1	1	1	1	1	1	1	1	1	1	1	1	1	1	1	1	1	1	1	0	1	1	1	1	1	1	1	1	1	1	1	1	0	1	1
R0110	51	1	1	1	1	1	1	1	0	1	1	1	1	1	0	1	1	0	1	1	1	1	1	1	1	1	1	1	1	1	1	1	1	0	0	0	1	1	1	1	1	1	1	1	1	1	0	1	1
R0111	47	1	1	1	1	1	1	1	0	1	1	1	1	1	0	1	1	0	1	1	1	0	1	1	1	1	1	1	1	1	1	1	1	0	0	0	1	1	1	1	1	1	1	1	1	1	0	0	1
R0112	46	1	1	1	1	1	0	1	1	0	1	1	1	1	0	1	1	0	1	1	1	0	1	1	1	1	1	1	1	1	1	1	1	0	0	0	1	1	1	1	1	1	1	1	1	1	0	0	1
R0113	52	1	1	1	1	1	1	1	0	1	1	1	1	1	1	1	1	1	1	1	1	0	1	1	1	1	1	1	1	1	1	1	1	0	1	0	1	1	1	1	1	1	1	1	1	1	0	0	1
R0115	51	1	1	1	1	1	1	1	0	1	1	1	1	1	0	1	1	0	1	1	1	1	1	1	1	1	1	1	1	1	1	1	1	0	0	0	1	1	1	1	1	1	1	1	1	1	0	1	1
R0116	44	1	1	1	1	1	0	1	1	1	1	1	0	1	0	1	1	0	1	1	1	0	1	1	1	1	1	1	1	1	1	1	1	0	0	0	0	1	1	1	1	1	1	1	1	0	0	0	0
R0119	44	1	1	1	1	1	0	1	1	1	1	1	0	1	0	1	1	0	1	1	1	0	1	1	1	1	1	1	1	1	1	1	1	0	0	0	0	1	1	1	1	1	1	1	1	0	0	0	0
R0120	44	1	1	1	1	1	0	1	1	1	1	1	0	1	0	1	1	0	1	1	1	0	1	1	1	1	1	1	1	1	1	1	1	0	0	0	0	1	1	1	1	1	1	1	1	1	0	0	1
R0121	47	1	1	1	1	1	1	1	0	1	1	1	1	1	0	1	1	0	1	1	1	0	1	1	1	1	1	1	1	1	1	1	1	0	0	0	1	1	1	1	1	1	1	1	1	1	0	0	1
R0122	52	1	1	1	1	1	1	1	0	1	1	1	1	1	1	1	1	1	1	1	1	0	1	1	1	1	1	1	1	1	1	1	1	1	1	1	1	1	1	1	1	1	1	1	1	1	0	0	1
R0123	54	1	1	1	1	1	0	1	1	1	1	1	1	1	1	1	1	1	1	1	1	1	1	1	1	1	1	1	1	1	1	1	1	0	0	0	1	1	1	1	1	1	1	1	1	1	1	1	1
R0124	46	1	1	1	1	1	0	1	1	0	1	1	1	1	0	1	1	0	1	1	1	0	1	1	1	1	1	1	1	1	1	1	1	0	0	0	1	1	1	1	1	1	1	1	1	1	0	0	1
R0125	44	1	1	1	1	1	0	1	1	1	1	1	0	1	0	1	1	0	1	1	1	0	1	1	1	1	1	1	1	1	1	1	1	0	0	0	0	1	1	1	1	1	1	1	1	0	0	0	0
R0126	46	1	1	1	1	1	0	1	1	0	1	1	1	1	0	1	1	0	1	1	1	0	1	1	1	1	1	1	1	1	1	1	1	0	0	0	1	1	1	1	1	1	1	1	1	1	0	0	1
R0127	44	1	1	1	1	1	0	1	1	1	1	1	0	1	0	1	1	0	1	1	1	0	1	1	1	1	1	1	1	1	1	1	1	0	0	0	0	1	1	1	1	1	1	1	1	1	0	0	1
R0128	52	1	1	1	1	1	1	1	0	1	1	1	1	1	1	1	1	1	1	1	1	0	1	1	1	1	1	1	1	1	1	1	1	0	1	0	1	1	1	1	1	1	1	1	1	1	0	0	1
R0129	49	1	1	1	1	1	1	1	0	1	1	1	1	1	1	1	1	1	1	1	1	0	1	1	1	1	1	1	1	1	1	1	1	0	0	0	1	1	1	1	1	1	1	1	1	1	0	0	1
R0130	50	1	1	1	1	1	1	1	0	0	1	1	1	1	0	1	1	0	1	1	1	1	1	1	1	1	1	1	1	1	1	1	1	0	0	0	1	1	1	1	1	1	1	1	1	1	0	1	1
R0131	44	1	1	1	1	1	0	1	1	1	1	1	0	1	0	1	1	0	1	1	1	0	1	1	1	1	1	1	1	1	1	1	1	0	0	0	0	1	1	1	1	1	1	1	1	1	0	0	1
R0133	55	1	1	1	1	1	1	1	0	1	1	1	1	1	1	1	1	1	1	1	1	1	1	1	1	1	1	1	1	1	1	1	1	0	1	1	1	1	1	1	1	1	1	0	0	1	0	1	1
R0134	46	1	1	1	1	1	1	1	0	1	1	1	1	1	0	1	1	0	1	1	1	0	1	1	1	1	1	1	1	1	1	1	1	0	0	0	1	1	1	1	1	1	1	1	1	0	0	0	0
R0135	54	1	1	1	1	1	0	1	1	1	1	1	1	1	1	1	1	1	1	1	1	1	1	1	1	1	1	1	1	1	1	1	1	0	0	0	1	1	1	1	1	1	1	1	1	1	1	1	1
R0136	52	1	1	1	1	1	1	1	0	1	1	1	1	1	1	1	1	1	1	1	1	0	1	1	1	1	1	1	1	1	1	1	1	1	1	1	1	1	1	1	1	1	1	1	1	1	0	0	1
R0137	49	1	1	1	1	1	1	1	0	1	1	1	1	1	1	1	1	1	1	1	1	0	1	1	1	1	1	1	1	1	1	1	1	0	0	0	1	1	1	1	1	1	1	1	1	1	0	0	1
R0138	46	1	1	1	1	1	1	1	0	0	1	1	1	1	1	1	1	1	1	1	1	0	1	1	1	1	1	1	1	1	1	1	1	0	0	0	1	1	1	1	1	1	1	0	0	1	0	0	1
R0139	48	1	1	1	1	1	1	1	0	1	1	1	1	1	0	1	1	0	1	1	1	0	1	1	1	1	1	1	1	1	1	1	1	0	1	1	1	1	1	1	1	1	1	1	1	0	0	0	0
Z0001	45	1	1	1	1	1	0	1	1	1	1	1	0	1	0	1	1	0	1	1	1	0	1	1	1	1	1	1	1	1	1	1	1	0	0	0	0	1	1	1	1	1	1	1	1	0	0	0	0
Z0002	47	1	1	1	1	1	1	1	0	1	1	1	1	1	0	1	1	0	1	1	1	0	1	1	1	1	1	1	1	1	1	1	1	0	0	0	1	1	1	1	1	1	1	1	1	1	0	0	1
Z0003	53	1	1	1	1	1	1	1	0	1	1	1	0	1	1	1	1	1	1	1	1	1	1	1	1	1	1	1	1	1	1	1	1	0	0	0	0	1	1	1	1	1	1	1	1	1	0	1	1
Z0004	45	1	1	1	1	1	1	1	0	1	1	1	0	1	0	1	1	0	1	1	1	0	1	1	1	1	1	1	1	1	1	1	1	0	0	0	0	1	1	1	1	1	1	1	1	1	0	0	1
Z0005	46	1	1	1	1	1	1	1	0	1	1	1	1	1	0	1	1	0	1	1	1	0	1	1	1	1	1	1	1	1	1	1	1	0	0	0	1	1	1	1	1	1	1	1	1	0	0	0	0
Z0006	51	1	1	1	1	1	1	1	0	1	1	0	1	1	1	1	1	1	1	1	1	0	1	1	1	1	1	1	1	1	1	1	1	0	1	1	1	1	1	1	1	1	1	1	1	0	0	0	0
Z0007	47	1	1	1	1	1	1	1	0	1	1	0	1	1	1	1	1	1	1	1	1	0	1	1	1	1	1	1	1	1	1	1	1	0	0	0	1	1	1	1	1	1	1	1	1	0	0	0	0
Z0008	46	1	1	1	1	1	1	1	0	1	1	1	1	1	0	1	1	0	1	1	1	0	1	1	1	1	1	1	1	1	1	1	1	0	0	0	1	1	1	1	1	1	1	1	1	0	0	0	0
Z0009	44	1	1	1	1	1	1	1	0	1	1	0	0	1	0	1	1	0	1	1	1	0	1	1	1	1	1	1	1	1	1	1	1	0	0	0	0	1	1	1	1	1	1	1	1	1	0	0	1
Z0010	51	1	1	1	1	1	1	1	0	1	1	1	1	1	0	1	1	0	1	1	1	1	1	1	1	1	1	1	1	1	1	1	1	0	0	0	1	1	1	1	1	1	1	1	1	1	0	1	1
[truncated: 12 more columns]

## Sheet: Supplement Table 5
Strain ID_WGS	Plasmid
	IncFIA	IncQ
BR0038	0	0
BR0055	1	0
BR0064-1	1	0
BR0064-2	1	0
BR0043-1	0	0
BR0043-2	0	0
BR0046-1	0	1
BR0046-2	0	1
BR0036-1	1	0
BR0036-2	1	0
BR0005-1	1	0
BR0005-2	1	0
BR0118-1	0	0
BR0118-2	0	0
BR0019-1	1	0
BR0019-2	1	0
BR0114-1	0	0
BR0114-2	0	0
BR0053-1	1	0
BR0053-2	1	0
BR0001-1	0	0
BR0001-2	0	0
BR0037-1	0	0
BR0037-2	0	0
BR0081-1	1	0
BR0081-2	1	0
BR0086-1	1	0
BR0086-2	1	0
R0039	0	0
R0129	1	0
R0137	0	0
R0013	0	0
R0072	0	0
R0098	0	0
R0101	0	0
Z0001	0	0
R0040	0	0
R0054	0	0
R0051	1	0
Z0002	1	0
R0109	0	0
R0133	1	0
R0033	0	0
Z0003	0	0
R0123	0	0
R0135	1	0
R0089	0	0
R0104	0	0
R0139	0	0
R0018	0	0
R0044	1	0
R0016	0	0
R0065	1	0
R0122	0	0
R0136	0	0
R0026	0	0
R0041	0	0
R0079	1	0
R0094	0	0
R0076	0	0
Z0004	0	0
R0134	1	0
Z0005	1	0
R0100	0	0
R0138	1	0
R0024	1	0
R0027	1	0
R0052	0	0
R0061	0	0
R0073	1	0
R0128	0	0
R0045	0	1
R0103	0	1
R0006	0	0
R0125	0	0
R0011	0	0
R0062	0	0
R0007	0	0
R0021	1	0
R0057	0	0
R0099	0	0
R0107	0	0
R0119	0	0
R0017	0	0
R0063	0	0
R0083	0	0
R0087	0	0
R0009	0	0
R0071	0	0
R0008	0	0
R0014	0	0
R0060	1	0
R0075	1	0
R0081	1	0
R0086	1	0
R0105	0	0
R0112	0	0
R0124	0	0
R0126	0	0
R0080	0	1
R0082	0	1
R0096	0	1
R0110	0	1
R0115	0	1
R0130	0	1
R0003	0	0
R0012	0	0
R0068	0	0
R0058	0	0
R0067	0	0
R0029	0	0
R0066	0	0
R0028	0	0
R0042	0	0
R0085	0	0
R0092	1	0
R0095	0	0
R0127	0	0
R0093	0	0
R0106	0	0
R0023	0	0
R0031	1	0
R0059	1	0
R0070	0	0
R0116	0	0
R0025	0	0
Z0006	0	0
R0022	1	0
Z0007	1	0
R0004	0	0
Z0008	0	0
R0056	0	0
R0097	1	0
R0111	0	0
R0121	0	0
R0002	0	0
R0010	0	0
R0108	0	0
Z0009	0	0
R0088	0	0
R0091	1	0
R0102	0	0
R0020	0	0
R0030	1	0
R0113	0	0
R0077	0	0
R0084	0	0
R0090	1	0
R0078	0	0
Z0010	0	0
R0120	0	0
R0131	0	0
R0032	0	0
R0050	0	0
R0049	0	1
R0069	0	1

## Sheet: Supplement Table 6
Strain ID_WGS	Sequence Type	Allelic profiles of the seven housekeeping genes							Sequence clusters of hierBAPS
		acsA	aroE	guaA	mutL	nuoD	ppsA	trpE
BR0038	New	16	5	6	11	4	6	7	2
BR0055	New	16	5	6	11	4	6	7	2
BR0064-1	1014	19	3	12	11	3	14	1	2
BR0064-2	1014	19	3	12	11	3	14	1	2
BR0043-1	532	5	4	5	5	5	20	4	3
BR0043-2	532	5	4	5	5	5	20	4	3
BR0046-1	New	28	20	94	5	1	6	10	4
BR0046-2	New	28	20	94	5	1	6	10	4
BR0036-1	1748	16	5	30	11	4	13	7	2
BR0036-2	1748	16	5	30	11	4	13	7	2
BR0005-1	2853	28	3	5	5	4	15	20	2
BR0005-2	2853	28	3	5	5	4	15	20	2
BR0118-1	New	New	84	11	3	4	4	7	2
BR0118-2	New	New	84	11	3	4	4	7	2
BR0019-1	1965	158	4	1	10	3	6	3	2
BR0019-2	1965	158	4	1	10	3	6	3	2
BR0114-1	360	15	5	36	11	27	4	2	5
BR0114-2	360	15	5	36	11	27	4	2	5
BR0053-1	245	39	6	12	11	3	15	2	5
BR0053-2	245	39	6	12	11	3	15	2	5
BR0001-1	498	6	28	65	3	3	4	7	1
BR0001-2	498	6	28	65	3	3	4	7	1
BR0037-1	891	17	5	1	3	3	4	2	2
BR0037-2	891	17	5	1	3	3	4	2	2
BR0081-1	1182	5	1	109	54	1	1	47	6
BR0081-2	1182	5	1	109	54	1	1	47	6
BR0086-1	1182	5	1	109	54	1	1	47	6
BR0086-2	1182	5	1	109	54	1	1	47	6
R0039	2596	17	5	5	3	4	42	3	2
R0129	2596	17	5	5	3	4	42	3	2
R0137	2596	17	5	5	3	4	42	3	2
R0013	207	47	4	5	33	1	6	40	8
R0072	207	47	4	5	33	1	6	40	8
R0098	207	47	4	5	33	1	6	40	8
R0101	532	5	4	5	5	5	20	4	3
Z0001	532	5	4	5	5	5	20	4	3
R0040	357	2	4	5	3	1	6	11	7
R0054	357	2	4	5	3	1	6	11	7
R0051	2235	6	5	1	13	3	4	10	2
Z0002	2235	6	5	1	13	3	4	10	2
R0109	244	17	5	12	3	14	4	7	2
R0133	244	17	5	12	3	14	4	7	2
R0033	1667	17	143	6	1	4	7	9	2
Z0003	1667	17	143	6	1	4	7	9	2
R0123	1020	5	54	26	31	1	33	40	8
R0135	1020	5	54	26	31	1	33	40	8
R0089	640	11	5	98	5	3	10	85	2
R0104	640	11	5	98	5	3	10	85	2
R0139	640	11	5	98	5	3	10	85	2
R0018	244	17	5	12	3	14	4	7	2
R0044	244	17	5	12	3	14	4	7	2
R0016	274	23	5	11	7	1	12	7	2
R0065	274	23	5	11	7	1	12	7	2
R0122	1029	28	5	11	11	4	29	7	2
R0136	1029	28	5	11	11	4	29	7	2
R0026	314	6	4	62	66	3	6	26	2
R0041	314	6	4	62	66	3	6	26	2
R0079	840	6	5	4	11	4	12	16	2
R0094	840	6	5	4	11	4	12	16	2
R0076	644	28	3	94	13	1	4	10	4
Z0004	644	28	3	94	13	1	4	10	4
R0134	2489	16	5	30	11	3	42	7	2
Z0005	2489	16	5	30	11	3	42	7	2
R0100	1342	1	5	26	3	1	10	3	2
R0138	1342	1	5	26	3	1	10	3	2
R0024	245	39	6	12	11	3	15	2	5
R0027	245	39	6	12	11	3	15	2	5
R0052	245	39	6	12	11	3	15	2	5
R0061	245	39	6	12	11	3	15	2	5
R0073	245	39	6	12	11	3	15	2	5
R0128	245	39	6	12	11	3	15	2	5
R0045	1624	6	5	6	11	1	64	19	2
R0103	1624	6	5	6	11	1	64	19	2
R0006	New	2	4	5	New	1	6	11	7
R0125	New	2	4	5	New	1	6	11	7
R0011	New	15	271	26	3	2	4	220	2
R0062	New	15	271	26	3	2	4	220	2
R0007	1101	16	134	11	7	4	15	19	2
R0021	1101	16	134	11	7	4	15	19	2
R0057	1101	16	134	11	7	4	15	19	2
R0099	357	2	4	5	3	1	6	11	7
R0107	357	2	4	5	3	1	6	11	7
R0119	357	2	4	5	3	1	6	11	7
R0017	773	5	4	5	5	5	7	8	3
R0063	773	5	4	5	5	5	7	8	3
R0083	699	7	5	7	3	4	1	7	2
R0087	699	7	5	7	3	4	1	7	2
R0009	313	47	8	7	6	8	11	40	8
R0071	313	47	8	7	6	8	11	40	8
R0008	1182	5	1	109	54	1	1	47	6
R0014	1182	5	1	109	54	1	1	47	6
R0060	1182	5	1	109	54	1	1	47	6
R0075	1182	5	1	109	54	1	1	47	6
R0081	1182	5	1	109	54	1	1	47	6
R0086	1182	5	1	109	54	1	1	47	6
R0105	1182	5	1	109	54	1	1	47	6
R0112	1182	5	1	109	54	1	1	47	6
R0124	1182	5	1	109	54	1	1	47	6
R0126	1182	5	1	109	54	1	1	47	6
R0080	27	6	5	6	7	4	6	7	10
R0082	27	6	5	6	7	4	6	7	10
R0096	27	6	5	6	7	4	6	7	10
R0110	27	6	5	6	7	4	6	7	10
R0115	27	6	5	6	7	4	6	7	10
R0130	27	6	5	6	7	4	6	7	10
R0003	508	15	5	11	3	2	4	3	2
R0012	508	15	5	11	3	2	4	3	2
R0068	508	15	5	11	3	2	4	3	2
R0058	2685	23	5	7	30	1	4	10	2
R0067	2685	23	5	7	30	1	4	10	2
R0029	1567	32	8	3	18	1	123	118	8
R0066	1567	32	8	3	18	1	123	118	8
R0028	319	5	4	3	3	1	11	8	9
R0042	319	5	4	3	3	1	11	8	9
R0085	319	5	4	3	3	1	11	8	9
R0092	319	5	4	3	3	1	11	8	9
R0095	319	5	4	3	3	1	11	8	9
R0127	319	5	4	3	3	1	11	8	9
R0093	1123	15	2	5	5	3	38	3	2
R0106	1123	15	2	5	5	3	38	3	2
R0023	357	2	4	5	3	1	6	11	7
R0031	357	2	4	5	3	1	6	11	7
R0059	357	2	4	5	3	1	6	11	7
R0070	357	2	4	5	3	1	6	11	7
R0116	357	2	4	5	3	1	6	11	7
R0025	1693	64	5	11	5	2	4	19	2
Z0006	1693	64	5	11	5	2	4	19	2
R0022	242	28	5	5	11	3	15	44	2
Z0007	242	28	5	5	11	3	15	44	2
R0004	233	16	5	30	11	4	31	41	2
Z0008	233	16	5	30	11	4	31	41	2
R0056	287	15	5	11	11	50	42	57	2
R0097	287	15	5	11	11	50	42	57	2
R0111	287	15	5	11	11	50	42	57	2
R0121	287	15	5	11	11	50	42	57	2
R0002	1196	28	122	11	5	3	7	27	2
R0010	1196	28	122	11	5	3	7	27	2
R0108	644	28	3	94	13	1	4	10	4
Z0009	644	28	3	94	13	1	4	10	4
R0088	New	25	5	7	5	4	117	3	2
R0091	New	25	5	7	5	4	117	3	2
R0102	New	25	5	7	5	4	117	3	2
R0020	360	15	5	36	11	27	4	2	5
R0030	360	15	5	36	11	27	4	2	5
R0113	360	15	5	36	11	27	4	2	5
R0077	313	47	8	7	6	8	11	40	8
R0084	313	47	8	7	6	8	11	40	8
R0090	313	47	8	7	6	8	11	40	8
R0078	498	6	28	65	3	3	4	7	1
Z0010	498	6	28	65	3	3	4	7	1
R0120	319	5	4	3	3	1	11	8	9
R0131	319	5	4	3	3	1	11	8	9
R0032	1616	1	5	6	34	4	6	19	2
R0050	1616	1	5	6	34	4	6	19	2
R0049	New	New	11	3	13	1	2	4	8
R0069	New	New	11	3	13	1	2	4	8
